# Supplementary material for: A single bacterial genus maintains root growth in a complex microbiome
Source: Nature. Author manuscript; Available in PMC 2023 Jul 8. (PMC10329457; doi:10.1038/s41586-020-2778-7)
Supplement: Supplementary Tables [file NIHMS1911321-supplement-Supplementary_Tables.xlsx]

## Sheet: Supplementary Table 1
Supplementary Table 1: List of strains used in this study A list of all bacterial strains used in this study, detailing their IMG taxon ID, taxonomic assignment and which experiments they were used in.
IMG taxon_oid	Strain ID	USeq	Phylum	Class	Order	Family	Genus	Experiment/analysis
2643221485	MF160	USeq1	Proteobacteria	Betaproteobacteria	Burkholderiales	Comamonadaceae	Variovorax	185_SynCom
2643221492	MF278	USeq1	Proteobacteria	Betaproteobacteria	Burkholderiales	Comamonadaceae	Variovorax	185_SynCom
2643221501	MF375	USeq1	Proteobacteria	Betaproteobacteria	Burkholderiales	Comamonadaceae	Variovorax	185_SynCom
2593339199	MF496	USeq2	Firmicutes	Bacilli	Bacillales	Paenibacillaceae	Paenibacillus	185_SynCom
2643221533	MF312A	USeq3	Bacteroidetes	Flavobacteriia	Flavobacteriales	Flavobacteriaceae	Chryseobacterium	185_SynCom
2529292577	MF8	USeq3	Bacteroidetes	Flavobacteriia	Flavobacteriales	Flavobacteriaceae	Chryseobacterium	185_SynCom
2643221532	MF220A	USeq4	Proteobacteria	Alphaproteobacteria	Sphingomonadales	Sphingomonadaceae	Sphingomonas	185_SynCom
2636416070	CL141A	USeq5	Firmicutes	Bacilli	Bacillales	Paenibacillaceae	Paenibacillus	185_SynCom
2563366516	MF217	USeq6	Firmicutes	Bacilli	Bacillales	Paenibacillaceae	Paenibacillus	185_SynCom
2522125155	MF273	USeq7	Actinobacteria	Actinobacteria	Micrococcales	Intrasporangiaceae	Terracoccus	185_SynCom
2521172629	MF348	USeq8	Actinobacteria	Actinobacteria	Corynebacteriales	Nocardiaceae	Nocardia	185_SynCom
2517572123	MF135	USeq9	Actinobacteria	Actinobacteria	Micrococcales	Micrococcaceae	Arthrobacter	185_SynCom
NA	MF323	USeq10	Actinobacteria	Actinobacteria	Micrococcales	Promicromonosporaceae	Promicromonospora	185_SynCom
2522572130	MF327	USeq10	Actinobacteria	Actinobacteria	Micrococcales	Promicromonosporaceae	Promicromonospora	185_SynCom
2590828856	MF174	USeq12	Proteobacteria	Alphaproteobacteria	Rhizobiales	Methylobacteriaceae	Methylobacterium	185_SynCom
2521172612	MF314	USeq13	Actinobacteria	Actinobacteria	Micrococcales	Microbacteriaceae	Curtobacterium	185_SynCom
NA	MF332	USeq14	Firmicutes	Bacilli	Bacillales	Bacillaceae	Bacillus	185_SynCom
2558860101	CL71	USeq15	Proteobacteria	Gammaproteobacteria	Pseudomonadales	Moraxellaceae	Acinetobacter	185_SynCom
2546825542	MF6	USeq16	Proteobacteria	Betaproteobacteria	Burkholderiales	Burkholderiaceae	Burkholderia	185_SynCom
2546825540	MF7	USeq16	Proteobacteria	Betaproteobacteria	Burkholderiales	Burkholderiaceae	Burkholderia	185_SynCom
2517572206	MF105	USeq17	Firmicutes	Bacilli	Bacillales	Bacillaceae	Bacillus	185_SynCom
2522125078	MF107	USeq17	Firmicutes	Bacilli	Bacillales	Bacillaceae	Bacillus	185_SynCom
2563366508	MF140	USeq17	Actinobacteria	Actinobacteria	Streptomycetales	Streptomycetaceae	Streptomyces	185_SynCom
2639762634	MF196	USeq17	Firmicutes	Bacilli	Bacillales	Bacillaceae	Bacillus	185_SynCom
2636416171	MF5	USeq17	Firmicutes	Bacilli	Bacillales	Bacillaceae	Bacillus	185_SynCom
2510065092	MF72	USeq17	Proteobacteria	Alphaproteobacteria	Rhizobiales	Rhizobiaceae	Rhizobium	185_SynCom
2579779165	CL10	USeq18	Actinobacteria	Actinobacteria	Micrococcales	Microbacteriaceae	Microbacterium	185_SynCom
2639762635	MF380	USeq18	Actinobacteria	Cytophagia	Micrococcales	Microbacteriaceae	Microbacterium	185_SynCom
2523533508	MF231	USeq19	Actinobacteria	Actinobacteria	Micrococcales	Micrococcaceae	Arthrobacter	185_SynCom
2639762581	MF92	USeq20	Proteobacteria	Gammaproteobacteria	Xanthomonadales	Xanthomonadaceae	Stenotrophomonas	185_SynCom
2574179748	MF322	USeq21	Firmicutes	Bacilli	Bacillales	Bacillaceae	Bacillus	185_SynCom
2636416059	MF136	USeq22	Actinobacteria	Actinobacteria	Streptomycetales	Streptomycetaceae	Streptomyces	185_SynCom
2643221531	MF445	USeq23	Actinobacteria	Bacilli	Corynebacteriales	Paenibacillaceae	Paenibacillus	185_SynCom
2642422555	MF88	USeq23	Actinobacteria	Actinobacteria	Corynebacteriales	Mycobacteriaceae	Mycobacterium	185_SynCom
2563366515	CL18	USeq24	Actinobacteria	Actinobacteria	Streptomycetales	Streptomycetaceae	Streptomyces	185_SynCom
2636416067	MF453	USeq25	Firmicutes	Bacilli	Bacillales	Paenibacillaceae	Paenibacillus	185_SynCom
2639762621	CL13	USeq26	Firmicutes	Bacilli	Bacillales	Bacillaceae	Bacillus	185_SynCom
2636416083	MF491	USeq27	Firmicutes	Bacilli	Bacillales	Bacillaceae	Bacillus	185_SynCom
2636416068	CL123	USeq28	Firmicutes	Bacilli	Bacillales	Paenibacillaceae	Paenibacillus	185_SynCom
NA	MF17	USeq29	Proteobacteria	Alphaproteobacteria	Rhizobiales	Rhizobiales_unclassified	Rhizobiales_unclassified	185_SynCom
2546825541	CL11	USeq30	Proteobacteria	Betaproteobacteria	Burkholderiales	Burkholderiaceae	Burkholderia	185_SynCom
2521172625	MF376	USeq30	Proteobacteria	Betaproteobacteria	Burkholderiales	Burkholderiaceae	Burkholderia	185_SynCom
2546825545	MF384	USeq30	Proteobacteria	Betaproteobacteria	Burkholderiales	Burkholderiaceae	Burkholderia	185_SynCom
2595698215	CL20	USeq32	Actinobacteria	Actinobacteria	Micrococcales	Microbacteriaceae	Curtobacterium	185_SynCom
2636416172	MF103	USeq33	Firmicutes	Bacilli	Bacillales	Bacillaceae	Bacillus	185_SynCom
2521172627	MF123	USeq33	Firmicutes	Bacilli	Bacillales	Bacillaceae	Bacillus	185_SynCom
2643221510	CL63	USeq34	Actinobacteria	Actinobacteria	Micrococcales	Micrococcaceae	Arthrobacter	185_SynCom
2517572122	MF131	USeq34	Actinobacteria	Actinobacteria	Micrococcales	Micrococcaceae	Arthrobacter	185_SynCom
2519899654	MF49	USeq34	Actinobacteria	Actinobacteria	Micrococcales	Micrococcaceae	Arthrobacter	185_SynCom
2556921097	MF9	USeq34	Actinobacteria	Actinobacteria	Micrococcales	Micrococcaceae	Arthrobacter	185_SynCom
2579779168	CL19	USeq35	Proteobacteria	Alphaproteobacteria	Rhizobiales	Bradyrhizobiaceae	Bosea	185_SynCom
2548877166	MF261	USeq36	Actinobacteria	Actinobacteria	Micrococcales	Microbacteriaceae	Leucobacter	185_SynCom
2521172626	MF303	USeq37	Actinobacteria	Actinobacteria	Streptomycetales	Streptomycetaceae	Streptomyces	185_SynCom
2639762524	MF181	USeq38	Firmicutes	Bacilli	Bacillales	Paenibacillaceae	Paenibacillus	185_SynCom
2643221509	CL32	USeq39	Proteobacteria	Alphaproteobacteria	Rhizobiales	Rhizobiaceae	Agrobacterium	185_SynCom
2529292583	CL41	USeq39	Proteobacteria	Alphaproteobacteria	Rhizobiales	Rhizobiaceae	Agrobacterium	185_SynCom
2521172663	MF10	USeq39	Proteobacteria	Alphaproteobacteria	Rhizobiales	Rhizobiaceae	Agrobacterium	185_SynCom
2521172624	MF224	USeq39	Proteobacteria	Alphaproteobacteria	Rhizobiales	Rhizobiaceae	Agrobacterium	185_SynCom
2521172559	MF389	USeq39	Proteobacteria	Alphaproteobacteria	Rhizobiales	Rhizobiaceae	Agrobacterium	185_SynCom
2596583598	CL144	USeq40	Proteobacteria	Betaproteobacteria	Burkholderiales	Burkholderiaceae	Ralstonia	185_SynCom
2558309150	CL21	USeq40	Proteobacteria	Betaproteobacteria	Burkholderiales	Burkholderiaceae	Ralstonia	185_SynCom
2529292578	CL72	USeq41	Firmicutes	Bacilli	Bacillales	Bacillaceae	Bacillus	185_SynCom
2565956514	CL2	USeq42	Proteobacteria	Alphaproteobacteria	Rhizobiales	Brucellaceae	Ochrobactrum	185_SynCom
2643221500	MF370	USeq42	Proteobacteria	Alphaproteobacteria	Rhizobiales	Brucellaceae	Ochrobactrum	185_SynCom
2639762527	CL115	USeq43	Firmicutes	Bacilli	Bacillales	Bacillaceae	Bacillus	185_SynCom
2639762622	CL25	USeq43	Firmicutes	Bacilli	Bacillales	Bacillaceae	Bacillus	185_SynCom
2528768222	CL73	USeq43	Firmicutes	Bacilli	Bacillales	Bacillaceae	Bacillus	185_SynCom
2639762528	CL96	USeq43	Firmicutes	Bacilli	Bacillales	Bacillaceae	Bacillus	185_SynCom
2639762568	MF112	USeq43	Firmicutes	Bacilli	Bacillales	Bacillaceae	Bacillus	185_SynCom
2636416173	MF166A	USeq43	Firmicutes	Bacilli	Bacillales	Bacillaceae	Bacillus	185_SynCom
2517572209	MF95	USeq43	Firmicutes	Bacilli	Bacillales	Bacillaceae	Bacillus	185_SynCom
2593339197	MF499	USeq44	Firmicutes	Bacilli	Bacillales	Paenibacillaceae	Paenibacillus	185_SynCom
2593339196	MF178	USeq45	Proteobacteria	Gammaproteobacteria	Xanthomonadales	Rhodanobacteraceae	Dyella	185_SynCom
2556921674	MF79	USeq45	Proteobacteria	Gammaproteobacteria	Xanthomonadales	Rhodanobacteraceae	Dyella	185_SynCom
2521172643	MF299	USeq46	Actinobacteria	Actinobacteria	Streptomycetales	Streptomycetaceae	Streptomyces	185_SynCom
2639762559	MF365	USeq47	Actinobacteria	Actinobacteria	Corynebacteriales	Mycobacteriaceae	Mycobacterium	185_SynCom
2565956511	MF305	USeq48	Proteobacteria	Alphaproteobacteria	Sphingomonadales	Sphingomonadaceae	Sphingomonas	185_SynCom
2519899668	MF22	USeq49	Proteobacteria	Gammaproteobacteria	Xanthomonadales	Rhodanobacteraceae	Luteibacter	185_SynCom
2639762574	MF333	USeq49	Proteobacteria	Gammaproteobacteria	Xanthomonadales	Rhodanobacteraceae	Luteibacter	185_SynCom
2579778519	MF280	USeq50	Actinobacteria	Actinobacteria	Corynebacteriales	Mycobacteriaceae	Mycobacterium	185_SynCom
2636416058	MF283	USeq50	Actinobacteria	Actinobacteria	Corynebacteriales	Mycobacteriaceae	Mycobacterium	185_SynCom
2521172630	MF360	USeq50	Actinobacteria	Actinobacteria	Corynebacteriales	Mycobacteriaceae	Mycobacterium	185_SynCom
2643221503	MF397	USeq51	Proteobacteria	Gammaproteobacteria	Pseudomonadales	Pseudomonadaceae	Pseudomonas	185_SynCom
2593339259	MF267	USeq52	Actinobacteria	Actinobacteria	Corynebacteriales	Mycobacteriaceae	Mycobacterium	185_SynCom
2639762575	CL33	USeq53	Proteobacteria	Alphaproteobacteria	Rhizobiales	Phyllobacteriaceae	Phyllobacterium	185_SynCom
2643221486	MF177	USeq53	Proteobacteria	Alphaproteobacteria	Rhizobiales	Phyllobacteriaceae	Phyllobacterium	185_SynCom
2563366739	MF302	USeq53	Proteobacteria	Alphaproteobacteria	Rhizobiales	Phyllobacteriaceae	Phyllobacterium	185_SynCom
2521172628	MF351	USeq54	Actinobacteria	Actinobacteria	Streptomycetales	Streptomycetaceae	Streptomyces	185_SynCom
2517572096	MF42	USeq55	Proteobacteria	Alphaproteobacteria	Rhizobiales	Rhizobiaceae	Rhizobium	185_SynCom
2228664006	MF57	USeq55	Proteobacteria	Alphaproteobacteria	Rhizobiales	Rhizobiaceae	Rhizobium	185_SynCom
2643221488	MF215	USeq56	Firmicutes	Bacilli	Bacillales	Bacillaceae	Bacillus	185_SynCom
2522125133	MF27	USeq56	Firmicutes	Bacilli	Bacillales	Bacillaceae	Bacillus	185_SynCom
2522125150	MF106	USeq57	Firmicutes	Bacilli	Bacillales	Bacillaceae	Bacillus	185_SynCom
2643221535	CL91	USeq58	Firmicutes	Bacilli	Bacillales	Paenibacillaceae	Paenibacillus	185_SynCom
2576861824	CL9	USeq58	Actinobacteria	Actinobacteria	Corynebacteriales	Mycobacteriaceae	Mycobacterium	185_SynCom
2593339129	CL69	USeq59	Proteobacteria	Gammaproteobacteria	Pseudomonadales	Moraxellaceae	Acinetobacter	185_SynCom
2521172667	MF35	USeq60	Proteobacteria	Gammaproteobacteria	Pseudomonadales	Pseudomonadaceae	Pseudomonas	185_SynCom
2521172653	MF36	USeq60	Proteobacteria	Gammaproteobacteria	Pseudomonadales	Pseudomonadaceae	Pseudomonas	185_SynCom
2519899642	MF45	USeq60	Proteobacteria	Gammaproteobacteria	Pseudomonadales	Pseudomonadaceae	Pseudomonas	185_SynCom
2519899633	MF110	USeq61	Proteobacteria	Betaproteobacteria	Burkholderiales	Comamonadaceae	Variovorax	185_SynCom
2636416069	CL130	USeq62	Firmicutes	Bacilli	Bacillales	Paenibacillaceae	Paenibacillus	185_SynCom
2563366513	CL52	USeq62	Firmicutes	Bacilli	Bacillales	Paenibacillaceae	Paenibacillus	185_SynCom
2517572232	MF20	USeq63	Proteobacteria	Gammaproteobacteria	Pseudomonadales	Pseudomonadaceae	Pseudomonas	185_SynCom
2517572231	MF2	USeq64	Proteobacteria	Alphaproteobacteria	Rhizobiales	Rhizobiaceae	Rhizobium	185_SynCom
2521172631	MF114	USeq65	Actinobacteria	Actinobacteria	Corynebacteriales	Nocardiaceae	Rhodococcus	185_SynCom
2519899643	MF29	USeq65	Actinobacteria	Actinobacteria	Corynebacteriales	Nocardiaceae	Rhodococcus	185_SynCom
2563366511	MF362	USeq66	Actinobacteria	Actinobacteria	Micrococcales	Micrococcaceae	Arthrobacter	185_SynCom
2563366719	CL17	USeq67	Actinobacteria	Actinobacteria	Micrococcales	Microbacteriaceae	Curtobacterium	185_SynCom
2582580751	MF345	USeq68	Actinobacteria	Actinobacteria	Propionibacteriales	Nocardioidaceae	Nocardioides	185_SynCom
NA	MF143	USeq70	Firmicutes	Bacilli	Bacillales	Bacillaceae	Bacillus	185_SynCom
2561511073	MF125	USeq70	Firmicutes	Bacilli	Bacillales	Bacillaceae	Bacillus	185_SynCom
2563366509	MF451	USeq70	Firmicutes	Bacilli	Bacillales	Paenibacillaceae	Paenibacillus	185_SynCom
NA	CL116	USeq71	Proteobacteria	Alphaproteobacteria	Rhizobiales	Methylobacteriaceae	Methylobacterium	185_SynCom
2595698237	CL125	USeq71	Proteobacteria	Alphaproteobacteria	Rhizobiales	Methylobacteriaceae	Methylobacterium	185_SynCom
2606217774	CL126	USeq71	Proteobacteria	Alphaproteobacteria	Rhizobiales	Methylobacteriaceae	Methylobacterium	185_SynCom
2643221507	CL129	USeq71	Proteobacteria	Alphaproteobacteria	Rhizobiales	Methylobacteriaceae	Methylobacterium	185_SynCom
2606217775	CL136	USeq71	Proteobacteria	Alphaproteobacteria	Rhizobiales	Methylobacteriaceae	Methylobacterium	185_SynCom
2606217776	CL143	USeq71	Proteobacteria	Alphaproteobacteria	Rhizobiales	Methylobacteriaceae	Methylobacterium	185_SynCom
2636416051	MF190	USeq71	Proteobacteria	Alphaproteobacteria	Rhizobiales	Methylobacteriaceae	Methylobacterium	185_SynCom
2590828857	MF275	USeq71	Proteobacteria	Alphaproteobacteria	Rhizobiales	Methylobacteriaceae	Methylobacterium	185_SynCom
2590828860	MF300	USeq71	Proteobacteria	Alphaproteobacteria	Rhizobiales	Methylobacteriaceae	Methylobacterium	185_SynCom
2590828861	MF378	USeq71	Proteobacteria	Alphaproteobacteria	Rhizobiales	Methylobacteriaceae	Methylobacterium	185_SynCom
2510065054	MF51	USeq72	Proteobacteria	Gammaproteobacteria	Pseudomonadales	Pseudomonadaceae	Pseudomonas	185_SynCom
2522125170	MF11	USeq73	Actinobacteria	Actinobacteria	Micrococcales	Microbacteriaceae	Microbacterium	185_SynCom
2639762631	MF77	USeq73	Actinobacteria	Actinobacteria	Micrococcales	Microbacteriaceae	Microbacterium	185_SynCom
NA	CL68	USeq74	Actinobacteria	Actinobacteria	Micrococcales	Microbacteriaceae	Microbacterium	185_SynCom
2517572214	MF162	USeq75	Actinobacteria	Actinobacteria	Micrococcales	Micrococcaceae	Arthrobacter	185_SynCom
2593339130	CL28	USeq76	Actinobacteria	Actinobacteria	Micrococcales	Micrococcaceae	Arthrobacter	185_SynCom
2522125132	MF26	USeq76	Actinobacteria	Actinobacteria	Micrococcales	Micrococcaceae	Arthrobacter	185_SynCom
2563366514	MF41	USeq77	Firmicutes	Bacilli	Bacillales	Bacillaceae	Bacillus	185_SynCom
2643221498	MF350	USeq78	Proteobacteria	Betaproteobacteria	Burkholderiales	Comamonadaceae	Variovorax	185_SynCom
2517572124	MF161	USeq79	Actinobacteria	Actinobacteria	Micrococcales	Micrococcaceae	Arthrobacter	185_SynCom
2643221490	MF254	USeq79	Actinobacteria	Actinobacteria	Micrococcales	Micrococcaceae	Arthrobacter	185_SynCom
2519899686	MF31	USeq79	Actinobacteria	Actinobacteria	Micrococcales	Micrococcaceae	Arthrobacter	185_SynCom
2643221505	CL4	USeq80	Proteobacteria	Alphaproteobacteria	Caulobacterales	Caulobacteraceae	Brevundimonas	185_SynCom
2596583649	MF374	USeq80	Proteobacteria	Alphaproteobacteria	Caulobacterales	Caulobacteraceae	Brevundimonas	185_SynCom
2643221508	CL14	USeq81	Proteobacteria	Betaproteobacteria	Burkholderiales	Comamonadaceae	Variovorax	185_SynCom
2643221495	MF295	USeq81	Proteobacteria	Betaproteobacteria	Burkholderiales	Comamonadaceae	Variovorax	185_SynCom
2643221497	MF349	USeq81	Proteobacteria	Betaproteobacteria	Burkholderiales	Comamonadaceae	Variovorax	185_SynCom
2643221499	MF369	USeq81	Proteobacteria	Betaproteobacteria	Burkholderiales	Comamonadaceae	Variovorax	185_SynCom
2517572245	MF4	USeq81	Proteobacteria	Betaproteobacteria	Burkholderiales	Comamonadaceae	Variovorax	185_SynCom
2513237142	MF3	USeq82	Proteobacteria	Gammaproteobacteria	Pseudomonadales	Pseudomonadaceae	Pseudomonas	185_SynCom
2590828858	MF279	USeq83	Proteobacteria	Alphaproteobacteria	Caulobacterales	Caulobacteraceae	Caulobacter	185_SynCom
2563366720	MF40	USeq84	Bacteroidetes	Flavobacteriia	Flavobacteriales	Flavobacteriaceae	Flavobacterium	185_SynCom
2563366512	MF363	USeq85	Actinobacteria	Actinobacteria	Corynebacteriales	Nocardiaceae	Rhodococcus	185_SynCom
NA	MF137	USeq86	Actinobacteria	Actinobacteria	Micrococcales	Microbacteriaceae	Leifsonia	185_SynCom
2639762526	CL147	USeq86	Actinobacteria	Actinobacteria	Micrococcales	Microbacteriaceae	Leifsonia	185_SynCom
2522572063	MF109	USeq86	Actinobacteria	Actinobacteria	Micrococcales	Microbacteriaceae	Leifsonia	185_SynCom
2639763198	MF115A	USeq86	Actinobacteria	Actinobacteria	Micrococcales	Microbacteriaceae	Leifsonia	185_SynCom
2642422515	MF157	USeq86	Actinobacteria	Actinobacteria	Micrococcales	Microbacteriaceae	Leifsonia	185_SynCom
2639762662	MF197A	USeq86	Actinobacteria	Actinobacteria	Micrococcales	Microbacteriaceae	Leifsonia	185_SynCom
2639762661	MF21	USeq86	Actinobacteria	Actinobacteria	Micrococcales	Microbacteriaceae	Leifsonia	185_SynCom
2522125173	MF340	USeq86	Actinobacteria	Actinobacteria	Micrococcales	Microbacteriaceae	Leifsonia	185_SynCom
2639762589	MF466	USeq86	Actinobacteria	Actinobacteria	Micrococcales	Microbacteriaceae	Leifsonia	185_SynCom
2639763199	MF467	USeq86	Actinobacteria	Actinobacteria	Micrococcales	Microbacteriaceae	Leifsonia	185_SynCom
2643221504	MF501A	USeq86	Actinobacteria	Actinobacteria	Corynebacteriales	Mycobacteriaceae	Mycobacterium	185_SynCom
2639763200	MF509	USeq86	Actinobacteria	Actinobacteria	Micrococcales	Microbacteriaceae	Leifsonia	185_SynCom
2639762620	MF98A	USeq86	Actinobacteria	Actinobacteria	Micrococcales	Microbacteriaceae	Leifsonia	185_SynCom
2636416057	MF48	USeq87	Proteobacteria	Gammaproteobacteria	Pseudomonadales	Pseudomonadaceae	Pseudomonas	185_SynCom
2639762580	CL127	USeq88	Actinobacteria	Actinobacteria	Micrococcales	Microbacteriaceae	Microbacterium	185_SynCom
2639762578	CL12A	USeq88	Actinobacteria	Actinobacteria	Micrococcales	Microbacteriaceae	Microbacterium	185_SynCom
2639762579	CL140	USeq88	Actinobacteria	Actinobacteria	Micrococcales	Microbacteriaceae	Microbacterium	185_SynCom
2639762630	CL152	USeq88	Actinobacteria	Actinobacteria	Micrococcales	Microbacteriaceae	Microbacterium	185_SynCom
2643221511	CL89	USeq88	Actinobacteria	Actinobacteria	Micrococcales	Microbacteriaceae	Microbacterium	185_SynCom
2643221487	MF212	USeq89	Firmicutes	Bacilli	Bacillales	Bacillaceae	Bacillus	185_SynCom
2574179747	MF69	USeq89	Firmicutes	Bacilli	Bacillales	Bacillaceae	Bacillus	185_SynCom
2563366510	MF23	USeq90	Actinobacteria	Actinobacteria	Corynebacteriales	Nocardiaceae	Rhodococcus	185_SynCom
2593339131	CL81	USeq91	Firmicutes	Bacilli	Bacillales	Bacillaceae	Bacillus	185_SynCom
2593339195	MF164	USeq92	Actinobacteria	Actinobacteria	Corynebacteriales	Nocardiaceae	Rhodococcus	185_SynCom
2643221496	MF339	USeq92	Actinobacteria	Actinobacteria	Corynebacteriales	Nocardiaceae	Rhodococcus	185_SynCom
2519899511	MF292	USeq93	Actinobacteria	Actinobacteria	Micrococcales	Microbacteriaceae	Microbacterium	185_SynCom
2593339266	MF138	USeq94	Proteobacteria	Gammaproteobacteria	Xanthomonadales	Rhodanobacteraceae	Luteibacter	185_SynCom
2639762521	MF329	USeq94	Proteobacteria	Gammaproteobacteria	Xanthomonadales	Rhodanobacteraceae	Luteibacter	185_SynCom
2593339238	MF366	USeq94	Proteobacteria	Gammaproteobacteria	Xanthomonadales	Rhodanobacteraceae	Luteibacter	185_SynCom
2593339198	CL117	USeq95	Firmicutes	Bacilli	Bacillales	Paenibacillaceae	Paenibacillus	185_SynCom
2556921015	CL58	USeq96	Proteobacteria	Gammaproteobacteria	Pseudomonadales	Pseudomonadaceae	Pseudomonas	185_SynCom
2643221484	MF113	USeq96	Proteobacteria	Gammaproteobacteria	Pseudomonadales	Pseudomonadaceae	Pseudomonas	185_SynCom
2228664007	MF50	USeq96	Proteobacteria	Gammaproteobacteria	Pseudomonadales	Pseudomonadaceae	Pseudomonas	185_SynCom
2561511224	MF33	USeq97	Proteobacteria	Alphaproteobacteria	Rhizobiales	Rhizobiaceae	Agrobacterium	185_SynCom
2639762525	MF455	USeq11|USeq23	Actinobacteria	Actinobacteria	Corynebacteriales	Mycobacteriaceae	Mycobacterium	185_SynCom
2643221491	MF259	USeq17|USeq31	Actinobacteria	Actinobacteria	Corynebacteriales	Nocardiaceae	Rhodococcus	185_SynCom
2643221483	MF28	USeq17|USeq69	Proteobacteria	Alphaproteobacteria	Rhizobiales	Rhizobiaceae	Rhizobium	185_SynCom
2593339239	MF331	USeq17|USeq94	Proteobacteria	Gammaproteobacteria	Xanthomonadales	Rhodanobacteraceae	Luteibacter	185_SynCom
NA	MF145	NA	NA	NA	NA	NA	NA	185_SynCom
NA	MF142	NA	NA	NA	NA	NA	NA	185_SynCom
2643221611	Root219	NA	Proteobacteria	Betaproteobacteria	Burkholderiales	Comamonadaceae	Acidovorax	VariovoraxRelatives
2734482178	YR752	NA	Proteobacteria	Betaproteobacteria	Burkholderiales	Comamonadaceae	Variovorax	VariovoraxRelatives
2738543013	BT01	NA	Proteobacteria	Betaproteobacteria	Burkholderiales	Comamonadaceae	Variovorax	VariovoraxRelatives
2609459724	OK605	NA	Proteobacteria	Betaproteobacteria	Burkholderiales	Comamonadaceae	Variovorax	VariovoraxRelatives
2643221672	Root434	NA	Proteobacteria	Betaproteobacteria	Burkholderiales	Comamonadaceae	Variovorax	VariovoraxRelatives
2603880186	770b2	NA	Proteobacteria	Betaproteobacteria	Burkholderiales	Comamonadaceae	Variovorax	VariovoraxRelatives
2690315617	YR634	NA	Proteobacteria	Betaproteobacteria	Burkholderiales	Comamonadaceae	Variovorax	VariovoraxRelatives
2627853871	MEDvA23	NA	Proteobacteria	Betaproteobacteria	Burkholderiales	Comamonadaceae	Variovorax	VariovoraxRelatives
2687453686	YR750	NA	Proteobacteria	Betaproteobacteria	Burkholderiales	Comamonadaceae	Variovorax	VariovoraxRelatives
2738541307	GV008	NA	Proteobacteria	Betaproteobacteria	Burkholderiales	Comamonadaceae	Variovorax	VariovoraxRelatives
2706794494	H061	NA	Proteobacteria	Betaproteobacteria	Burkholderiales	Comamonadaceae	Variovorax	VariovoraxRelatives
2512047091	HW608	NA	Proteobacteria	Betaproteobacteria	Burkholderiales	Comamonadaceae	Variovorax	VariovoraxRelatives
2687453687	OV084	NA	Proteobacteria	Betaproteobacteria	Burkholderiales	Comamonadaceae	Variovorax	VariovoraxRelatives
2757320526		NA	Proteobacteria	Betaproteobacteria	Burkholderiales	Comamonadaceae	Variovorax	VariovoraxRelatives
2731957647	NBRC_103145	NA	Proteobacteria	Betaproteobacteria	Burkholderiales	Comamonadaceae	Variovorax	VariovoraxRelatives
2802429317	J1	NA	Proteobacteria	Betaproteobacteria	Burkholderiales	Comamonadaceae	Variovorax	VariovoraxRelatives
2731957648	NBRC_15149	NA	Proteobacteria	Betaproteobacteria	Burkholderiales	Comamonadaceae	Variovorax	VariovoraxRelatives
2687453681	PDC80	NA	Proteobacteria	Betaproteobacteria	Burkholderiales	Comamonadaceae	Variovorax	VariovoraxRelatives
2799112225	BK151	NA	Proteobacteria	Betaproteobacteria	Burkholderiales	Comamonadaceae	Variovorax	VariovoraxRelatives
2757320433	GV014	NA	Proteobacteria	Betaproteobacteria	Burkholderiales	Comamonadaceae	Variovorax	VariovoraxRelatives
2687453288	PAMC_28711	NA	Proteobacteria	Betaproteobacteria	Burkholderiales	Comamonadaceae	Variovorax	VariovoraxRelatives
2703718748	H090	NA	Proteobacteria	Betaproteobacteria	Burkholderiales	Comamonadaceae	Variovorax	VariovoraxRelatives
2690315647	YR216	NA	Proteobacteria	Betaproteobacteria	Burkholderiales	Comamonadaceae	Variovorax	VariovoraxRelatives
2687453692	CF079	NA	Proteobacteria	Betaproteobacteria	Burkholderiales	Comamonadaceae	Variovorax	VariovoraxRelatives
2690315635	OK212	NA	Proteobacteria	Betaproteobacteria	Burkholderiales	Comamonadaceae	Variovorax	VariovoraxRelatives
2687453688	OV329	NA	Proteobacteria	Betaproteobacteria	Burkholderiales	Comamonadaceae	Variovorax	VariovoraxRelatives
2599185226	NFACC27	NA	Proteobacteria	Betaproteobacteria	Burkholderiales	Comamonadaceae	Variovorax	VariovoraxRelatives
2599185227	NFACC28	NA	Proteobacteria	Betaproteobacteria	Burkholderiales	Comamonadaceae	Variovorax	VariovoraxRelatives
2687453690	OK202	NA	Proteobacteria	Betaproteobacteria	Burkholderiales	Comamonadaceae	Variovorax	VariovoraxRelatives
2608642243	EL159	NA	Proteobacteria	Betaproteobacteria	Burkholderiales	Comamonadaceae	Variovorax	VariovoraxRelatives
2703718751	H112	NA	Proteobacteria	Betaproteobacteria	Burkholderiales	Comamonadaceae	Variovorax	VariovoraxRelatives
2757320422	GV042	NA	Proteobacteria	Betaproteobacteria	Burkholderiales	Comamonadaceae	Variovorax	VariovoraxRelatives
2808606629	WDL1	NA	Proteobacteria	Betaproteobacteria	Burkholderiales	Comamonadaceae	Variovorax	VariovoraxRelatives
2703718750	H108	NA	Proteobacteria	Betaproteobacteria	Burkholderiales	Comamonadaceae	Variovorax	VariovoraxRelatives
2731957649	NBRC_106424	NA	Proteobacteria	Betaproteobacteria	Burkholderiales	Comamonadaceae	Variovorax	VariovoraxRelatives
2737472017	54	NA	Proteobacteria	Betaproteobacteria	Burkholderiales	Comamonadaceae	Variovorax	VariovoraxRelatives
2757320412	GV035	NA	Proteobacteria	Betaproteobacteria	Burkholderiales	Comamonadaceae	Variovorax	VariovoraxRelatives
2744054786	KB5	NA	Proteobacteria	Betaproteobacteria	Burkholderiales	Comamonadaceae	Variovorax	VariovoraxRelatives
2687453678	OV700	NA	Proteobacteria	Betaproteobacteria	Burkholderiales	Comamonadaceae	Variovorax	VariovoraxRelatives
2703718747	H084	NA	Proteobacteria	Betaproteobacteria	Burkholderiales	Comamonadaceae	Variovorax	VariovoraxRelatives
2687453812	YR266	NA	Proteobacteria	Betaproteobacteria	Burkholderiales	Comamonadaceae	Variovorax	VariovoraxRelatives
2799112243	BK119	NA	Proteobacteria	Betaproteobacteria	Burkholderiales	Comamonadaceae	Variovorax	VariovoraxRelatives
2599185229	NFACC29	NA	Proteobacteria	Betaproteobacteria	Burkholderiales	Comamonadaceae	Variovorax	VariovoraxRelatives
2775506996	KK3	NA	Proteobacteria	Betaproteobacteria	Burkholderiales	Comamonadaceae	Variovorax	VariovoraxRelatives
2795386117	BK460	NA	Proteobacteria	Betaproteobacteria	Burkholderiales	Comamonadaceae	Variovorax	VariovoraxRelatives
2795386127	BK370	NA	Proteobacteria	Betaproteobacteria	Burkholderiales	Comamonadaceae	Variovorax	VariovoraxRelatives
2703718749	H095	NA	Proteobacteria	Betaproteobacteria	Burkholderiales	Comamonadaceae	Variovorax	VariovoraxRelatives
2841506206	TBEA6	NA	Proteobacteria	Betaproteobacteria	Burkholderiales	Comamonadaceae	Variovorax	VariovoraxRelatives
2643221683	Root473	NA	Proteobacteria	Betaproteobacteria	Burkholderiales	Comamonadaceae	Variovorax	VariovoraxRelatives
2556921005	URHB0020	NA	Proteobacteria	Betaproteobacteria	Burkholderiales	Comamonadaceae	Variovorax	VariovoraxRelatives
2738543019	GV040	NA	Proteobacteria	Betaproteobacteria	Burkholderiales	Comamonadaceae	Variovorax	VariovoraxRelatives
2643221628	Root318D1	NA	Proteobacteria	Betaproteobacteria	Burkholderiales	Comamonadaceae	Variovorax	VariovoraxRelatives
2816332132	T529	NA	Proteobacteria	Betaproteobacteria	Burkholderiales	Comamonadaceae	Variovorax	VariovoraxRelatives
2788500615	PMC12	NA	Proteobacteria	Betaproteobacteria	Burkholderiales	Comamonadaceae	Variovorax	VariovoraxRelatives
2528311013	B4	NA	Proteobacteria	Betaproteobacteria	Burkholderiales	Comamonadaceae	Variovorax	VariovoraxRelatives
2599185214	NFACC26	NA	Proteobacteria	Betaproteobacteria	Burkholderiales	Comamonadaceae	Variovorax	VariovoraxRelatives
2738541277	GV051	NA	Proteobacteria	Betaproteobacteria	Burkholderiales	Comamonadaceae	Variovorax	VariovoraxRelatives
2802428866	NP4	NA	Proteobacteria	Betaproteobacteria	Burkholderiales	Comamonadaceae	Variovorax	VariovoraxRelatives
2643221658	Root411	NA	Proteobacteria	Betaproteobacteria	Burkholderiales	Comamonadaceae	Variovorax	VariovoraxRelatives
2513020051	CF313	NA	Proteobacteria	Betaproteobacteria	Burkholderiales	Comamonadaceae	Variovorax	VariovoraxRelatives

## Sheet: Supplementary Table 2
Supplementary Table 2: Summary of generalized linear model (GLM) on SynCom abundance data. Results are based on the relative abundance of all Useqs across all contrasts including all abiotic conditions and fractions. For each USeq, we show 48 statistical contrasts (described in column H) comparing Fraction (Substrate, Root, Shoot) and abiotic conditions (Phosphate, salinity, pH and temperature gr…
USeq	baseMean	log2FoldChange	lfcSE	stat	p value	FDR adjusted p value	Contrast	OverallContrast	Module
USeq1	188.477	-0.54822	0.350698	-1.56323	0.117999	0.447585	Shoot_21C_vs_SubstratePlant_21C	ShootvsSubstrate	A
USeq1	188.477	0.233201	0.388876	0.59968	0.54872	1	Root_150NaCl_vs_Shoot_150NaCl	RootvsShoot	A
USeq1	188.477	-1.2324	0.381767	-3.22813	0.001246	0.00694742	Root_200NaCl_vs_SubstratePlant_200NaCl	RootvsSubstrate	A
USeq1	188.477	0.110329	0.332827	0.331489	0.740275	1	Shoot_1000Pi_vs_SubstratePlant_1000Pi	ShootvsSubstrate	A
USeq1	188.477	-0.391447	0.326201	-1.20002	0.230132	0.481508	Shoot_50NaCl_vs_SubstratePlant_50NaCl	ShootvsSubstrate	A
USeq1	188.477	-0.210077	0.33957	-0.618655	0.536143	0.867482	Shoot_30Pi_vs_SubstratePlant_30Pi	ShootvsSubstrate	A
USeq1	188.477	-0.578392	0.335872	-1.72206	0.0850583	1	Root_5.5pH_vs_Shoot_5.5pH	RootvsShoot	A
USeq1	188.477	0.0547803	0.341842	0.16025	0.872684	1	Shoot_50Pi_vs_SubstratePlant_50Pi	ShootvsSubstrate	A
USeq1	188.477	0.251306	0.342665	0.733389	0.463321	0.854861	Shoot_10Pi_vs_SubstratePlant_10Pi	ShootvsSubstrate	A
USeq1	188.477	-0.373403	0.335791	-1.11201	0.266135	0.661535	Shoot_8.2pH_vs_SubstratePlant_8.2pH	ShootvsSubstrate	A
USeq1	188.477	-0.305978	0.346127	-0.884004	0.376694	1	Root_1000Pi_vs_Shoot_1000Pi	RootvsShoot	A
USeq1	188.477	-0.0850575	0.368504	-0.230818	0.817456	1	Root_7pH_vs_SubstratePlant_7pH	RootvsSubstrate	A
USeq1	188.477	-0.592775	0.349932	-1.69397	0.0902713	0.218734	Shoot_100NaCl_vs_SubstratePlant_100NaCl	ShootvsSubstrate	A
USeq1	188.477	-0.411234	0.336971	-1.22039	0.222319	0.419936	Root_8.2pH_vs_SubstratePlant_8.2pH	RootvsSubstrate	A
USeq1	188.477	-0.248745	0.335954	-0.740415	0.459048	0.887895	Root_50NaCl_vs_SubstratePlant_50NaCl	RootvsSubstrate	A
USeq1	188.477	-0.0110256	0.337109	-0.0327063	0.973909	1	Root_5.5pH_vs_SubstratePlant_5.5pH	RootvsSubstrate	A
USeq1	188.477	0.231254	0.341764	0.676649	0.498629	1	Root_10Pi_vs_SubstratePlant_10Pi	RootvsSubstrate	A
USeq1	188.477	0.753915	0.364358	2.06916	0.0385309	0.21192	Root_10C_vs_Shoot_10C	RootvsShoot	A
USeq1	188.477	0.741232	0.365843	2.02609	0.0427553	0.120936	Root_0Pi_vs_SubstratePlant_0Pi	RootvsSubstrate	A
USeq1	188.477	0.166031	0.35012	0.474212	0.635348	1	Root_100NaCl_vs_Shoot_100NaCl	RootvsShoot	A
USeq1	188.477	-0.229118	0.339621	-0.674629	0.499912	0.971257	Root_30Pi_vs_SubstratePlant_30Pi	RootvsSubstrate	A
USeq1	188.477	-0.0190413	0.340647	-0.0558976	0.955423	1	Root_30Pi_vs_Shoot_30Pi	RootvsShoot	A
USeq1	188.477	-0.426744	0.33392	-1.27798	0.201256	0.493402	Root_100NaCl_vs_SubstratePlant_100NaCl	RootvsSubstrate	A
USeq1	188.477	0.0822171	0.352433	0.233285	0.81554	1	Root_7pH_vs_Shoot_7pH	RootvsShoot	A
USeq1	188.477	0.532908	0.403789	1.31977	0.186912	1	Root_200NaCl_vs_Shoot_200NaCl	RootvsShoot	A
USeq1	188.477	0.142702	0.329072	0.43365	0.664543	0.773039	Root_50NaCl_vs_Shoot_50NaCl	RootvsShoot	A
USeq1	188.477	-0.0427699	0.339744	-0.125889	0.89982	0.94211	Root_50Pi_vs_Shoot_50Pi	RootvsShoot	A
USeq1	188.477	-0.0378318	0.337652	-0.112044	0.910789	1	Root_8.2pH_vs_Shoot_8.2pH	RootvsShoot	A
USeq1	188.477	0.0120104	0.342064	0.0351116	0.971991	1	Root_50Pi_vs_SubstratePlant_50Pi	RootvsSubstrate	A
USeq1	188.477	-0.554919	0.350865	-1.58158	0.113746	0.347226	Shoot_150NaCl_vs_SubstratePlant_150NaCl	ShootvsSubstrate	A
USeq1	188.477	-0.215168	0.323861	-0.664386	0.506444	0.785111	Root_31C_vs_SubstratePlant_31C	RootvsSubstrate	A
USeq1	188.477	-0.5868	0.340979	-1.72093	0.0852641	0.208146	Root_100Pi_vs_SubstratePlant_100Pi	RootvsSubstrate	A
USeq1	188.477	-0.602129	0.339936	-1.7713	0.0765108	0.223822	Root_10C_vs_SubstratePlant_10C	RootvsSubstrate	A
USeq1	188.477	0.567367	0.336885	1.68416	0.0921516	0.274648	Shoot_5.5pH_vs_SubstratePlant_5.5pH	ShootvsSubstrate	A
USeq1	188.477	0.878971	0.350192	2.50997	0.0120742	0.0537853	Shoot_0Pi_vs_SubstratePlant_0Pi	ShootvsSubstrate	A
USeq1	188.477	-1.35604	0.362307	-3.7428	0.00018198	0.00121487	Shoot_10C_vs_SubstratePlant_10C	ShootvsSubstrate	A
USeq1	188.477	-0.321718	0.37365	-0.861015	0.38923	0.765698	Root_150NaCl_vs_SubstratePlant_150NaCl	RootvsSubstrate	A
USeq1	188.477	-1.7653	0.360565	-4.89594	9.78388e-07	7.97386e-06	Shoot_200NaCl_vs_SubstratePlant_200NaCl	ShootvsSubstrate	A
USeq1	188.477	-0.137739	0.355404	-0.387558	0.698343	1	Root_0Pi_vs_Shoot_0Pi	RootvsShoot	A
USeq1	188.477	-0.446779	0.310774	-1.43764	0.150538	0.509171	Root_31C_vs_Shoot_31C	RootvsShoot	A
USeq1	188.477	-0.430159	0.343755	-1.25135	0.210806	1	Root_100Pi_vs_Shoot_100Pi	RootvsShoot	A
USeq1	188.477	-0.361418	0.350435	-1.03134	0.302381	0.968495	Root_21C_vs_SubstratePlant_21C	RootvsSubstrate	A
USeq1	188.477	-0.0200527	0.339332	-0.0590945	0.952877	1	Root_10Pi_vs_Shoot_10Pi	RootvsShoot	A
USeq1	188.477	-0.156641	0.343909	-0.455472	0.64877	1	Shoot_100Pi_vs_SubstratePlant_100Pi	ShootvsSubstrate	A
USeq1	188.477	0.231611	0.322021	0.719241	0.471993	0.909449	Shoot_31C_vs_SubstratePlant_31C	ShootvsSubstrate	A
USeq1	188.477	-0.167275	0.352237	-0.474892	0.634864	0.96435	Shoot_7pH_vs_SubstratePlant_7pH	ShootvsSubstrate	A
USeq1	188.477	0.186802	0.335151	0.557365	0.577278	0.972922	Root_21C_vs_Shoot_21C	RootvsShoot	A
USeq1	188.477	-0.195649	0.360721	-0.542385	0.587554	1	Root_1000Pi_vs_SubstratePlant_1000Pi	RootvsSubstrate	A
USeq10	82.3293	10.0409	1.05201	9.5445	1.36764e-21	9.29995e-20	Shoot_50NaCl_vs_SubstratePlant_50NaCl	ShootvsSubstrate	D
USeq10	82.3293	0.133849	0.718238	0.186357	0.852165	1	Root_0Pi_vs_Shoot_0Pi	RootvsShoot	D
USeq10	82.3293	7.58924	1.01742	7.45932	8.697e-14	1.18279e-12	Root_8.2pH_vs_SubstratePlant_8.2pH	RootvsSubstrate	D
USeq10	82.3293	-1.30366	0.678942	-1.92013	0.0548416	0.837858	Root_5.5pH_vs_Shoot_5.5pH	RootvsShoot	D
USeq10	82.3293	6.44046	0.984447	6.54221	6.0618e-11	3.39461e-09	Shoot_1000Pi_vs_SubstratePlant_1000Pi	ShootvsSubstrate	D
USeq10	82.3293	-1.23608	0.678975	-1.8205	0.0686826	0.283888	Root_50Pi_vs_Shoot_50Pi	RootvsShoot	D
USeq10	82.3293	5.70859	1.0329	5.52677	3.26186e-08	5.30793e-07	Root_5.5pH_vs_SubstratePlant_5.5pH	RootvsSubstrate	D
USeq10	82.3293	4.63067	1.0083	4.59255	4.37872e-06	6.19276e-05	Root_0Pi_vs_SubstratePlant_0Pi	RootvsSubstrate	D
USeq10	82.3293	2.46891	1.13072	2.18348	0.0290004	0.096522	Shoot_10C_vs_SubstratePlant_10C	ShootvsSubstrate	D
USeq10	82.3293	0.526307	0.925185	0.568867	0.569447	1	Root_10C_vs_Shoot_10C	RootvsShoot	D
USeq10	82.3293	6.90592	1.1277	6.12391	9.13063e-10	1.44133e-08	Root_21C_vs_SubstratePlant_21C	RootvsSubstrate	D
USeq10	82.3293	2.99521	1.05414	2.84137	0.00449205	0.0183426	Root_10C_vs_SubstratePlant_10C	RootvsSubstrate	D
USeq10	82.3293	8.84322	0.824276	10.7285	7.48288e-27	1.30202e-24	Shoot_150NaCl_vs_SubstratePlant_150NaCl	ShootvsSubstrate	D
USeq10	82.3293	5.25165	0.732826	7.1663	7.70506e-13	3.9039e-11	Root_100NaCl_vs_SubstratePlant_100NaCl	RootvsSubstrate	D
USeq10	82.3293	14.1503	1.11515	12.6892	6.78974e-37	1.24931e-34	Root_200NaCl_vs_SubstratePlant_200NaCl	RootvsSubstrate	D
USeq10	82.3293	-1.72868	0.771468	-2.24076	0.0250415	0.626038	Root_150NaCl_vs_Shoot_150NaCl	RootvsShoot	D
USeq10	82.3293	12.977	1.08481	11.9624	5.59087e-33	3.03771e-31	Shoot_200NaCl_vs_SubstratePlant_200NaCl	ShootvsSubstrate	D
USeq10	82.3293	-1.47855	0.671826	-2.20079	0.0277505	0.164521	Root_21C_vs_Shoot_21C	RootvsShoot	D
USeq10	82.3293	-2.39444	0.653006	-3.6668	0.000245601	0.00279985	Root_50NaCl_vs_Shoot_50NaCl	RootvsShoot	D
USeq10	82.3293	-0.721857	0.671237	-1.07541	0.282189	0.770375	Root_8.2pH_vs_Shoot_8.2pH	RootvsShoot	D
USeq10	82.3293	5.52754	0.964571	5.73057	1.00093e-08	1.12962e-07	Root_50Pi_vs_SubstratePlant_50Pi	RootvsSubstrate	D
USeq10	82.3293	7.26365	1.02558	7.08246	1.41614e-12	6.18379e-11	Shoot_30Pi_vs_SubstratePlant_30Pi	ShootvsSubstrate	D
USeq10	82.3293	6.7376	0.770002	8.7501	2.13161e-18	6.71457e-17	Root_31C_vs_SubstratePlant_31C	RootvsSubstrate	D
USeq10	82.3293	7.12637	1.06456	6.69418	2.16877e-11	5.68218e-10	Root_100Pi_vs_SubstratePlant_100Pi	RootvsSubstrate	D
USeq10	82.3293	8.38447	1.12559	7.44897	9.40707e-14	5.57288e-12	Shoot_21C_vs_SubstratePlant_21C	ShootvsSubstrate	D
USeq10	82.3293	8.07127	1.14977	7.01989	2.22035e-12	6.66106e-11	Shoot_7pH_vs_SubstratePlant_7pH	ShootvsSubstrate	D
USeq10	82.3293	5.78445	1.03147	5.60794	2.04751e-08	2.78461e-07	Root_30Pi_vs_SubstratePlant_30Pi	RootvsSubstrate	D
USeq10	82.3293	-1.4792	0.681166	-2.17157	0.0298878	0.796812	Root_30Pi_vs_Shoot_30Pi	RootvsShoot	D
USeq10	82.3293	8.31109	1.01527	8.18608	2.69865e-16	1.17391e-14	Shoot_8.2pH_vs_SubstratePlant_8.2pH	ShootvsSubstrate	D
USeq10	82.3293	7.43753	0.768728	9.67511	3.84683e-22	3.34221e-20	Shoot_31C_vs_SubstratePlant_31C	ShootvsSubstrate	D
USeq10	82.3293	7.01225	1.0296	6.81064	9.71683e-12	2.95392e-10	Shoot_5.5pH_vs_SubstratePlant_5.5pH	ShootvsSubstrate	D
USeq10	82.3293	-1.27553	0.717734	-1.77716	0.0755423	1	Root_7pH_vs_Shoot_7pH	RootvsShoot	D
USeq10	82.3293	1.17331	0.770151	1.52349	0.127637	1	Root_200NaCl_vs_Shoot_200NaCl	RootvsShoot	D
USeq10	82.3293	7.64649	1.07049	7.14297	9.13361e-13	2.68528e-11	Root_50NaCl_vs_SubstratePlant_50NaCl	RootvsSubstrate	D
USeq10	82.3293	5.53931	1.02473	5.40563	6.45821e-08	8.33696e-07	Root_1000Pi_vs_SubstratePlant_1000Pi	RootvsSubstrate	D
USeq10	82.3293	0.264646	0.676564	0.391162	0.695677	0.976624	Root_10Pi_vs_Shoot_10Pi	RootvsShoot	D
USeq10	82.3293	5.15743	0.893711	5.7708	7.88974e-09	1.65685e-07	Root_10Pi_vs_SubstratePlant_10Pi	RootvsSubstrate	D
USeq10	82.3293	-0.448251	0.683472	-0.655845	0.511924	1	Root_100Pi_vs_Shoot_100Pi	RootvsShoot	D
USeq10	82.3293	6.00145	0.76134	7.88275	3.20253e-15	4.03519e-13	Shoot_100NaCl_vs_SubstratePlant_100NaCl	ShootvsSubstrate	D
USeq10	82.3293	6.76362	0.960043	7.04512	1.853e-12	9.38852e-11	Shoot_50Pi_vs_SubstratePlant_50Pi	ShootvsSubstrate	D
USeq10	82.3293	4.49682	0.987172	4.55526	5.2321e-06	6.99199e-05	Shoot_0Pi_vs_SubstratePlant_0Pi	ShootvsSubstrate	D
USeq10	82.3293	-0.749796	0.697307	-1.07527	0.282252	0.608995	Root_100NaCl_vs_Shoot_100NaCl	RootvsShoot	D
USeq10	82.3293	7.11454	0.86408	8.23366	1.81579e-16	5.44737e-15	Root_150NaCl_vs_SubstratePlant_150NaCl	RootvsSubstrate	D
USeq10	82.3293	-0.901147	0.692071	-1.3021	0.192882	1	Root_1000Pi_vs_Shoot_1000Pi	RootvsShoot	D
USeq10	82.3293	4.89278	0.895167	5.46578	4.60888e-08	1.00627e-06	Shoot_10Pi_vs_SubstratePlant_10Pi	ShootvsSubstrate	D
USeq10	82.3293	6.79574	1.17672	5.77514	7.68873e-09	7.25155e-08	Root_7pH_vs_SubstratePlant_7pH	RootvsSubstrate	D
USeq10	82.3293	7.57463	1.06785	7.09335	1.30905e-12	8.57427e-11	Shoot_100Pi_vs_SubstratePlant_100Pi	ShootvsSubstrate	D
USeq10	82.3293	-0.699928	0.616314	-1.13567	0.256096	0.716211	Root_31C_vs_Shoot_31C	RootvsShoot	D
USeq11	21.5158	2.03918	0.881409	2.31354	0.0206928	0.107603	Root_8.2pH_vs_Shoot_8.2pH	RootvsShoot	A
USeq11	21.5158	-0.73624	0.815115	-0.903234	0.366402	0.625853	Root_8.2pH_vs_SubstratePlant_8.2pH	RootvsSubstrate	A
USeq11	21.5158	5.73969	1.14561	5.01015	5.43884e-07	5.71078e-06	Root_10C_vs_SubstratePlant_10C	RootvsSubstrate	A
USeq11	21.5158	1.05659	0.812311	1.30072	0.193353	0.55823	Root_5.5pH_vs_SubstratePlant_5.5pH	RootvsSubstrate	A
USeq11	21.5158	-2.79144	0.860635	-3.24347	0.00118084	0.00457098	Shoot_7pH_vs_SubstratePlant_7pH	ShootvsSubstrate	A
USeq11	21.5158	-4.85754	0.805533	-6.03022	1.63737e-09	3.18118e-08	Shoot_50NaCl_vs_SubstratePlant_50NaCl	ShootvsSubstrate	A
USeq11	21.5158	-3.39273	0.847521	-4.00312	6.25129e-05	0.000409459	Root_100Pi_vs_SubstratePlant_100Pi	RootvsSubstrate	A
USeq11	21.5158	-2.33654	0.843027	-2.77161	0.00557805	0.0195852	Root_50Pi_vs_SubstratePlant_50Pi	RootvsSubstrate	A
USeq11	21.5158	-0.839535	0.874639	-0.959865	0.337123	1	Root_21C_vs_SubstratePlant_21C	RootvsSubstrate	A
USeq11	21.5158	2.54703	0.995728	2.55795	0.010529	0.0954959	Root_21C_vs_Shoot_21C	RootvsShoot	A
USeq11	21.5158	0.668885	0.838264	0.797941	0.424905	1	Root_30Pi_vs_Shoot_30Pi	RootvsShoot	A
USeq11	21.5158	-2.41918	0.826949	-2.92542	0.00343986	0.0176343	Root_10Pi_vs_SubstratePlant_10Pi	RootvsSubstrate	A
USeq11	21.5158	2.05343	0.960336	2.13824	0.0324975	1	Root_200NaCl_vs_Shoot_200NaCl	RootvsShoot	A
USeq11	21.5158	-0.354834	0.886524	-0.400253	0.68897	1	Root_0Pi_vs_Shoot_0Pi	RootvsShoot	A
USeq11	21.5158	4.70036	1.18726	3.95901	7.52618e-05	0.00382145	Root_10C_vs_Shoot_10C	RootvsShoot	A
USeq11	21.5158	-1.26921	0.823449	-1.54133	0.123237	0.366979	Shoot_150NaCl_vs_SubstratePlant_150NaCl	ShootvsSubstrate	A
USeq11	21.5158	-0.565404	0.785144	-0.720129	0.471446	0.742527	Root_31C_vs_SubstratePlant_31C	RootvsSubstrate	A
USeq11	21.5158	-3.38656	1.00919	-3.35573	0.000791556	0.00477262	Shoot_21C_vs_SubstratePlant_21C	ShootvsSubstrate	A
USeq11	21.5158	-1.90068	0.871944	-2.17982	0.0292706	0.099398	Shoot_200NaCl_vs_SubstratePlant_200NaCl	ShootvsSubstrate	A
USeq11	21.5158	-0.601423	0.779441	-0.771608	0.440347	0.942714	Root_100NaCl_vs_SubstratePlant_100NaCl	RootvsSubstrate	A
USeq11	21.5158	-1.43364	0.837969	-1.71085	0.0871084	0.266769	Shoot_0Pi_vs_SubstratePlant_0Pi	ShootvsSubstrate	A
USeq11	21.5158	2.38169	0.829992	2.86953	0.00411086	0.03924	Root_100NaCl_vs_Shoot_100NaCl	RootvsShoot	A
USeq11	21.5158	-1.02807	0.812503	-1.26532	0.205757	0.488674	Shoot_50Pi_vs_SubstratePlant_50Pi	ShootvsSubstrate	A
USeq11	21.5158	-2.25463	0.835909	-2.69722	0.0069922	0.0381658	Shoot_10Pi_vs_SubstratePlant_10Pi	ShootvsSubstrate	A
USeq11	21.5158	-1.30846	0.848061	-1.54289	0.122858	0.364872	Root_50Pi_vs_Shoot_50Pi	RootvsShoot	A
USeq11	21.5158	-2.10329	0.897041	-2.34469	0.0190427	0.0448063	Root_7pH_vs_SubstratePlant_7pH	RootvsSubstrate	A
USeq11	21.5158	-2.16481	0.788005	-2.7472	0.00601061	0.0210275	Root_50NaCl_vs_SubstratePlant_50NaCl	RootvsSubstrate	A
USeq11	21.5158	-0.16455	0.861152	-0.191081	0.848462	1	Root_10Pi_vs_Shoot_10Pi	RootvsShoot	A
USeq11	21.5158	-1.19335	0.834512	-1.43	0.152717	0.51313	Shoot_1000Pi_vs_SubstratePlant_1000Pi	ShootvsSubstrate	A
USeq11	21.5158	-2.1306	0.822659	-2.58989	0.00960064	0.0369907	Shoot_30Pi_vs_SubstratePlant_30Pi	ShootvsSubstrate	A
USeq11	21.5158	-1.3398	0.890423	-1.50468	0.132407	1	Root_100Pi_vs_Shoot_100Pi	RootvsShoot	A
USeq11	21.5158	-2.16615	0.931745	-2.32483	0.0200812	0.0712883	Root_1000Pi_vs_SubstratePlant_1000Pi	RootvsSubstrate	A
USeq11	21.5158	1.37981	0.817373	1.6881	0.0913922	1	Root_5.5pH_vs_Shoot_5.5pH	RootvsShoot	A
USeq11	21.5158	-1.46171	0.807529	-1.8101	0.0702797	0.18034	Root_30Pi_vs_SubstratePlant_30Pi	RootvsSubstrate	A
USeq11	21.5158	-0.466932	0.873685	-0.53444	0.593037	1	Root_150NaCl_vs_SubstratePlant_150NaCl	RootvsSubstrate	A
USeq11	21.5158	-2.98311	0.829346	-3.59694	0.00032198	0.00162278	Shoot_100NaCl_vs_SubstratePlant_100NaCl	ShootvsSubstrate	A
USeq11	21.5158	-2.77542	0.864507	-3.2104	0.00132549	0.00698895	Shoot_8.2pH_vs_SubstratePlant_8.2pH	ShootvsSubstrate	A
USeq11	21.5158	-0.323216	0.836075	-0.386588	0.699062	1	Shoot_5.5pH_vs_SubstratePlant_5.5pH	ShootvsSubstrate	A
USeq11	21.5158	-1.78151	0.790539	-2.25354	0.0242254	0.0814386	Shoot_31C_vs_SubstratePlant_31C	ShootvsSubstrate	A
USeq11	21.5158	1.03933	1.43423	0.724663	0.468659	0.861807	Shoot_10C_vs_SubstratePlant_10C	ShootvsSubstrate	A
USeq11	21.5158	-1.78847	0.88092	-2.03024	0.0423325	0.120936	Root_0Pi_vs_SubstratePlant_0Pi	RootvsSubstrate	A
USeq11	21.5158	1.2161	0.777313	1.5645	0.117701	0.451188	Root_31C_vs_Shoot_31C	RootvsShoot	A
USeq11	21.5158	0.152744	0.889136	0.171789	0.863603	1	Root_200NaCl_vs_SubstratePlant_200NaCl	RootvsSubstrate	A
USeq11	21.5158	2.69273	0.81802	3.29177	0.000995598	0.00810701	Root_50NaCl_vs_Shoot_50NaCl	RootvsShoot	A
USeq11	21.5158	-0.972796	0.920146	-1.05722	0.290412	1	Root_1000Pi_vs_Shoot_1000Pi	RootvsShoot	A
USeq11	21.5158	-2.05293	0.840212	-2.44334	0.0145519	0.0488793	Shoot_100Pi_vs_SubstratePlant_100Pi	ShootvsSubstrate	A
USeq11	21.5158	0.688155	0.890674	0.772623	0.439746	1	Root_7pH_vs_Shoot_7pH	RootvsShoot	A
USeq11	21.5158	0.802274	0.912441	0.879261	0.37926	1	Root_150NaCl_vs_Shoot_150NaCl	RootvsShoot	A
USeq12	122.288	3.71229	0.608306	6.10267	1.0431e-09	1.32126e-08	Root_100NaCl_vs_SubstratePlant_100NaCl	RootvsSubstrate	C
USeq12	122.288	4.24962	0.657779	6.46055	1.04324e-10	2.50378e-09	Shoot_7pH_vs_SubstratePlant_7pH	ShootvsSubstrate	C
USeq12	122.288	4.71293	0.708745	6.64969	2.93716e-11	1.20424e-09	Shoot_21C_vs_SubstratePlant_21C	ShootvsSubstrate	C
USeq12	122.288	3.83328	0.59974	6.39157	1.64196e-10	2.87099e-09	Root_100Pi_vs_SubstratePlant_100Pi	RootvsSubstrate	C
USeq12	122.288	3.8967	1.02537	3.80029	0.000144528	0.000923724	Root_10C_vs_SubstratePlant_10C	RootvsSubstrate	C
USeq12	122.288	4.48197	0.6245	7.17689	7.13145e-13	5.4199e-11	Shoot_50Pi_vs_SubstratePlant_50Pi	ShootvsSubstrate	C
USeq12	122.288	4.39592	0.609866	7.20801	5.67766e-13	3.86081e-11	Root_30Pi_vs_SubstratePlant_30Pi	RootvsSubstrate	C
USeq12	122.288	1.04767	0.588622	1.77986	0.0750981	0.983428	Root_5.5pH_vs_Shoot_5.5pH	RootvsShoot	C
USeq12	122.288	1.31715	0.545822	2.41314	0.0158157	0.128005	Root_31C_vs_Shoot_31C	RootvsShoot	C
USeq12	122.288	1.24542	0.590239	2.11003	0.034856	0.684671	Root_100Pi_vs_Shoot_100Pi	RootvsShoot	C
USeq12	122.288	2.78173	0.618794	4.49541	6.94356e-06	7.17106e-05	Root_10Pi_vs_SubstratePlant_10Pi	RootvsSubstrate	C
USeq12	122.288	3.38464	0.590408	5.73271	9.88394e-09	1.845e-07	Shoot_1000Pi_vs_SubstratePlant_1000Pi	ShootvsSubstrate	C
USeq12	122.288	0.181783	0.663418	0.274009	0.784077	1	Shoot_150NaCl_vs_SubstratePlant_150NaCl	ShootvsSubstrate	C
USeq12	122.288	2.51078	0.637035	3.94135	8.10241e-05	0.000661697	Shoot_0Pi_vs_SubstratePlant_0Pi	ShootvsSubstrate	C
USeq12	122.288	6.62727	0.706319	9.38282	6.42304e-21	1.41949e-18	Root_21C_vs_SubstratePlant_21C	RootvsSubstrate	C
USeq12	122.288	3.47573	1.08215	3.21188	0.00131868	0.0161172	Root_10C_vs_Shoot_10C	RootvsShoot	C
USeq12	122.288	0.52409	1.34857	0.388626	0.697553	1	Shoot_200NaCl_vs_SubstratePlant_200NaCl	ShootvsSubstrate	C
USeq12	122.288	-0.198654	0.715207	-0.277757	0.781199	1	Root_150NaCl_vs_SubstratePlant_150NaCl	RootvsSubstrate	C
USeq12	122.288	4.19586	0.595537	7.0455	1.84796e-12	2.65435e-11	Shoot_31C_vs_SubstratePlant_31C	ShootvsSubstrate	C
USeq12	122.288	4.48943	0.637824	7.03866	1.94091e-12	5.51218e-11	Root_1000Pi_vs_SubstratePlant_1000Pi	RootvsSubstrate	C
USeq12	122.288	5.32365	0.624057	8.5307	1.4546e-17	2.29827e-15	Root_50Pi_vs_SubstratePlant_50Pi	RootvsSubstrate	C
USeq12	122.288	1.10567	0.588794	1.87786	0.060401	0.271348	Root_8.2pH_vs_Shoot_8.2pH	RootvsShoot	C
USeq12	122.288	0.841681	0.588697	1.42974	0.152793	0.379495	Root_50Pi_vs_Shoot_50Pi	RootvsShoot	C
USeq12	122.288	1.62516	1.25698	1.29291	0.196042	0.611384	Root_200NaCl_vs_SubstratePlant_200NaCl	RootvsSubstrate	C
USeq12	122.288	-0.455257	0.592039	-0.768964	0.441914	0.805186	Root_10Pi_vs_Shoot_10Pi	RootvsShoot	C
USeq12	122.288	3.18709	0.600609	5.30642	1.118e-07	1.88818e-06	Shoot_5.5pH_vs_SubstratePlant_5.5pH	ShootvsSubstrate	C
USeq12	122.288	3.23699	0.618997	5.22941	1.70049e-07	2.78455e-06	Shoot_10Pi_vs_SubstratePlant_10Pi	ShootvsSubstrate	C
USeq12	122.288	1.44256	0.619901	2.32708	0.0199612	0.130996	Root_100NaCl_vs_Shoot_100NaCl	RootvsShoot	C
USeq12	122.288	2.6781	0.583226	4.59188	4.39278e-06	3.1443e-05	Shoot_50NaCl_vs_SubstratePlant_50NaCl	ShootvsSubstrate	C
USeq12	122.288	2.00268	0.574613	3.48527	0.000491648	0.00467065	Root_50NaCl_vs_Shoot_50NaCl	RootvsShoot	C
USeq12	122.288	6.20771	0.682604	9.09416	9.53226e-20	1.14387e-17	Root_7pH_vs_SubstratePlant_7pH	RootvsSubstrate	C
USeq12	122.288	0.681954	0.589863	1.15612	0.247631	1	Root_30Pi_vs_Shoot_30Pi	RootvsShoot	C
USeq12	122.288	1.91433	0.592481	3.23105	0.00123338	0.0255926	Root_21C_vs_Shoot_21C	RootvsShoot	C
USeq12	122.288	1.10479	0.597458	1.84915	0.0644355	1	Root_1000Pi_vs_Shoot_1000Pi	RootvsShoot	C
USeq12	122.288	4.69026	0.614736	7.62971	2.35283e-14	8.18786e-13	Shoot_8.2pH_vs_SubstratePlant_8.2pH	ShootvsSubstrate	C
USeq12	122.288	5.513	0.595394	9.25941	2.05564e-20	8.6337e-19	Root_31C_vs_SubstratePlant_31C	RootvsSubstrate	C
USeq12	122.288	-0.380436	0.737881	-0.51558	0.606148	1	Root_150NaCl_vs_Shoot_150NaCl	RootvsShoot	C
USeq12	122.288	0.420974	1.30724	0.322033	0.747427	1	Shoot_10C_vs_SubstratePlant_10C	ShootvsSubstrate	C
USeq12	122.288	1.10107	1.33219	0.826513	0.408513	1	Root_200NaCl_vs_Shoot_200NaCl	RootvsShoot	C
USeq12	122.288	2.26974	0.638013	3.55751	0.00037439	0.00181435	Shoot_100NaCl_vs_SubstratePlant_100NaCl	ShootvsSubstrate	C
USeq12	122.288	3.71397	0.610598	6.0825	1.18319e-09	2.5833e-08	Shoot_30Pi_vs_SubstratePlant_30Pi	ShootvsSubstrate	C
USeq12	122.288	5.79593	0.614409	9.43334	3.97241e-21	1.80083e-19	Root_8.2pH_vs_SubstratePlant_8.2pH	RootvsSubstrate	C
USeq12	122.288	-0.157493	0.623401	-0.252636	0.80055	1	Root_0Pi_vs_Shoot_0Pi	RootvsShoot	C
USeq12	122.288	4.23475	0.599748	7.06089	1.65444e-12	7.40362e-11	Root_5.5pH_vs_SubstratePlant_5.5pH	RootvsSubstrate	C
USeq12	122.288	2.58786	0.601975	4.29895	1.71609e-05	0.000172929	Shoot_100Pi_vs_SubstratePlant_100Pi	ShootvsSubstrate	C
USeq12	122.288	2.35328	0.6639	3.54463	0.000393159	0.00259485	Root_0Pi_vs_SubstratePlant_0Pi	RootvsSubstrate	C
USeq12	122.288	1.95809	0.617429	3.17136	0.00151726	0.0547027	Root_7pH_vs_Shoot_7pH	RootvsShoot	C
USeq12	122.288	4.68078	0.598567	7.81998	5.28313e-15	3.8831e-13	Root_50NaCl_vs_SubstratePlant_50NaCl	RootvsSubstrate	C
USeq13	35.3888	2.76344	0.912079	3.02982	0.00244697	0.0119902	Root_10C_vs_SubstratePlant_10C	RootvsSubstrate	D
USeq13	35.3888	2.70218	0.933469	2.89477	0.00379432	0.0147436	Root_30Pi_vs_SubstratePlant_30Pi	RootvsSubstrate	D
USeq13	35.3888	4.99491	0.892338	5.59756	2.17394e-08	2.06524e-07	Root_100NaCl_vs_SubstratePlant_100NaCl	RootvsSubstrate	D
USeq13	35.3888	4.98416	0.9381	5.31304	1.07813e-07	1.03374e-06	Shoot_200NaCl_vs_SubstratePlant_200NaCl	ShootvsSubstrate	D
USeq13	35.3888	1.34693	0.921705	1.46135	0.143921	0.406852	Shoot_0Pi_vs_SubstratePlant_0Pi	ShootvsSubstrate	D
USeq13	35.3888	1.83644	0.94963	1.93384	0.0531324	0.113855	Shoot_7pH_vs_SubstratePlant_7pH	ShootvsSubstrate	D
USeq13	35.3888	-0.758561	0.91896	-0.825457	0.409112	0.937158	Root_10C_vs_Shoot_10C	RootvsShoot	D
USeq13	35.3888	2.54004	0.902843	2.81337	0.00490245	0.022581	Shoot_5.5pH_vs_SubstratePlant_5.5pH	ShootvsSubstrate	D
USeq13	35.3888	0.776686	0.808349	0.96083	0.336638	0.73044	Root_31C_vs_Shoot_31C	RootvsShoot	D
USeq13	35.3888	-0.168102	0.903062	-0.186146	0.85233	1	Root_100Pi_vs_Shoot_100Pi	RootvsShoot	D
USeq13	35.3888	3.3157	0.968163	3.42473	0.000615412	0.00333514	Shoot_1000Pi_vs_SubstratePlant_1000Pi	ShootvsSubstrate	D
USeq13	35.3888	2.35078	0.973188	2.41554	0.0157118	0.0541645	Root_100Pi_vs_SubstratePlant_100Pi	RootvsSubstrate	D
USeq13	35.3888	1.97079	0.900019	2.18972	0.0285448	0.097388	Shoot_8.2pH_vs_SubstratePlant_8.2pH	ShootvsSubstrate	D
USeq13	35.3888	1.34951	0.879174	1.53497	0.12479	0.37957	Root_10Pi_vs_Shoot_10Pi	RootvsShoot	D
USeq13	35.3888	4.66606	0.970106	4.80984	1.5105e-06	1.39092e-05	Root_21C_vs_SubstratePlant_21C	RootvsSubstrate	D
USeq13	35.3888	6.48263	0.995754	6.51028	7.50125e-11	1.15019e-09	Root_200NaCl_vs_SubstratePlant_200NaCl	RootvsSubstrate	D
USeq13	35.3888	4.3732	0.931609	4.69424	2.67595e-06	2.32808e-05	Shoot_150NaCl_vs_SubstratePlant_150NaCl	ShootvsSubstrate	D
USeq13	35.3888	6.13295	0.989045	6.20088	5.61481e-10	5.61481e-09	Root_150NaCl_vs_SubstratePlant_150NaCl	RootvsSubstrate	D
USeq13	35.3888	4.37193	0.920811	4.74791	2.05529e-06	1.24898e-05	Shoot_31C_vs_SubstratePlant_31C	ShootvsSubstrate	D
USeq13	35.3888	1.11293	0.907968	1.22574	0.220298	0.525711	Root_100NaCl_vs_Shoot_100NaCl	RootvsShoot	D
USeq13	35.3888	3.49019	1.01023	3.45483	0.000550638	0.0026999	Shoot_50Pi_vs_SubstratePlant_50Pi	ShootvsSubstrate	D
USeq13	35.3888	5.14862	0.921871	5.58496	2.33749e-08	1.47262e-07	Root_31C_vs_SubstratePlant_31C	RootvsSubstrate	D
USeq13	35.3888	2.15122	0.938775	2.29151	0.0219337	0.0718328	Shoot_30Pi_vs_SubstratePlant_30Pi	ShootvsSubstrate	D
USeq13	35.3888	1.85858	0.926156	2.00677	0.0447746	0.167585	Shoot_10Pi_vs_SubstratePlant_10Pi	ShootvsSubstrate	D
USeq13	35.3888	0.550967	0.889817	0.619191	0.535791	1	Root_30Pi_vs_Shoot_30Pi	RootvsShoot	D
USeq13	35.3888	3.31502	0.879025	3.77125	0.000162432	0.00073636	Shoot_50NaCl_vs_SubstratePlant_50NaCl	ShootvsSubstrate	D
USeq13	35.3888	4.15049	0.970291	4.27757	1.88941e-05	0.000161387	Shoot_21C_vs_SubstratePlant_21C	ShootvsSubstrate	D
USeq13	35.3888	0.173113	0.88295	0.196062	0.844561	1	Root_8.2pH_vs_Shoot_8.2pH	RootvsShoot	D
USeq13	35.3888	4.02332	1.00811	3.99094	6.58114e-05	0.000346607	Root_50Pi_vs_SubstratePlant_50Pi	RootvsSubstrate	D
USeq13	35.3888	2.1439	0.9031	2.37394	0.0175996	0.0509264	Root_8.2pH_vs_SubstratePlant_8.2pH	RootvsSubstrate	D
USeq13	35.3888	2.83256	0.900443	3.14575	0.00165664	0.00847252	Root_5.5pH_vs_SubstratePlant_5.5pH	RootvsSubstrate	D
USeq13	35.3888	3.20809	0.917158	3.49786	0.000469011	0.00303053	Root_10Pi_vs_SubstratePlant_10Pi	RootvsSubstrate	D
USeq13	35.3888	0.533138	0.881143	0.605052	0.545144	0.786022	Root_50Pi_vs_Shoot_50Pi	RootvsShoot	D
USeq13	35.3888	3.00412	1.0349	2.9028	0.00369848	0.0150053	Root_1000Pi_vs_SubstratePlant_1000Pi	RootvsSubstrate	D
USeq13	35.3888	1.81461	0.916671	1.97956	0.0477526	0.343826	Root_0Pi_vs_Shoot_0Pi	RootvsShoot	D
USeq13	35.3888	1.93916	0.850214	2.28079	0.0225608	0.0950187	Root_50NaCl_vs_Shoot_50NaCl	RootvsShoot	D
USeq13	35.3888	1.47982	0.994516	1.48798	0.136757	0.26049	Root_7pH_vs_SubstratePlant_7pH	RootvsSubstrate	D
USeq13	35.3888	1.75975	1.00505	1.7509	0.0799626	1	Root_150NaCl_vs_Shoot_150NaCl	RootvsShoot	D
USeq13	35.3888	-0.311578	0.897219	-0.347271	0.728387	1	Root_1000Pi_vs_Shoot_1000Pi	RootvsShoot	D
USeq13	35.3888	0.292527	0.872695	0.3352	0.737474	1	Root_5.5pH_vs_Shoot_5.5pH	RootvsShoot	D
USeq13	35.3888	5.25418	0.899414	5.84178	5.16449e-09	5.83984e-08	Root_50NaCl_vs_SubstratePlant_50NaCl	RootvsSubstrate	D
USeq13	35.3888	1.49847	1.00562	1.49009	0.136201	1	Root_200NaCl_vs_Shoot_200NaCl	RootvsShoot	D
USeq13	35.3888	3.88198	0.934209	4.15537	3.24761e-05	0.000214957	Shoot_100NaCl_vs_SubstratePlant_100NaCl	ShootvsSubstrate	D
USeq13	35.3888	3.16154	0.955616	3.30838	0.000938377	0.00516108	Root_0Pi_vs_SubstratePlant_0Pi	RootvsSubstrate	D
USeq13	35.3888	2.51888	0.983775	2.56042	0.0104545	0.0372218	Shoot_100Pi_vs_SubstratePlant_100Pi	ShootvsSubstrate	D
USeq13	35.3888	-0.356619	0.924307	-0.385823	0.699627	1	Root_7pH_vs_Shoot_7pH	RootvsShoot	D
USeq13	35.3888	0.515565	0.870855	0.592021	0.553836	0.972922	Root_21C_vs_Shoot_21C	RootvsShoot	D
USeq13	35.3888	3.522	0.950626	3.70493	0.000211453	0.00131906	Shoot_10C_vs_SubstratePlant_10C	ShootvsSubstrate	D
USeq14	2.17352	0	10.9849	0	1	1	Root_150NaCl_vs_SubstratePlant_150NaCl	RootvsSubstrate	B
USeq14	2.17352	0	9.82536	0	1	1	Shoot_5.5pH_vs_SubstratePlant_5.5pH	ShootvsSubstrate	B
USeq14	2.17352	0.281562	9.82536	0.0286567	0.977138	1	Root_100NaCl_vs_SubstratePlant_100NaCl	RootvsSubstrate	B
USeq14	2.17352	0	9.82536	0	1	1	Root_100Pi_vs_Shoot_100Pi	RootvsShoot	B
USeq14	2.17352	0	10.3063	0	1	1	Root_21C_vs_SubstratePlant_21C	RootvsSubstrate	B
USeq14	2.17352	1.24952	9.80944	0.127379	0.898641	1	Shoot_0Pi_vs_SubstratePlant_0Pi	ShootvsSubstrate	B
USeq14	2.17352	0.982507	10.3063	0.0953307	0.924052	1	Root_100NaCl_vs_Shoot_100NaCl	RootvsShoot	B
USeq14	2.17352	-0.549325	11.4171	-0.0481141	0.961625	1	Root_150NaCl_vs_Shoot_150NaCl	RootvsShoot	B
USeq14	2.17352	-0.211434	9.82273	-0.021525	0.982827	1	Root_10C_vs_SubstratePlant_10C	RootvsSubstrate	B
USeq14	2.17352	0	9.82353	0	1	1	Shoot_50Pi_vs_SubstratePlant_50Pi	ShootvsSubstrate	B
USeq14	2.17352	0	9.46878	0	1	1	Shoot_31C_vs_SubstratePlant_31C	ShootvsSubstrate	B
USeq14	2.17352	1.02047	10.306	0.0990177	0.921124	1	Shoot_200NaCl_vs_SubstratePlant_200NaCl	ShootvsSubstrate	B
USeq14	2.17352	0	10.3044	0	1	1	Root_1000Pi_vs_SubstratePlant_1000Pi	RootvsSubstrate	B
USeq14	2.17352	0	9.82536	0	1	1	Root_100Pi_vs_SubstratePlant_100Pi	RootvsSubstrate	B
USeq14	2.17352	-0.96631	10.3023	-0.0937952	0.925272	1	Shoot_7pH_vs_SubstratePlant_7pH	ShootvsSubstrate	B
USeq14	2.17352	-1.60544	9.82158	-0.16346	0.870156	1	Shoot_10Pi_vs_SubstratePlant_10Pi	ShootvsSubstrate	B
USeq14	2.17352	0	9.46768	0	1	1	Shoot_50NaCl_vs_SubstratePlant_50NaCl	ShootvsSubstrate	B
USeq14	2.17352	0	9.82536	0	1	1	Shoot_8.2pH_vs_SubstratePlant_8.2pH	ShootvsSubstrate	B
USeq14	2.17352	0.0161121	9.82536	0.00163985	0.998692	1	Root_5.5pH_vs_SubstratePlant_5.5pH	RootvsSubstrate	B
USeq14	2.17352	1.65925	9.8174	0.169011	0.865788	1	Shoot_30Pi_vs_SubstratePlant_30Pi	ShootvsSubstrate	B
USeq14	2.17352	0.298076	10.2922	0.0289615	0.976895	1	Root_0Pi_vs_SubstratePlant_0Pi	RootvsSubstrate	B
USeq14	2.17352	0	9.46677	0	1	1	Shoot_1000Pi_vs_SubstratePlant_1000Pi	ShootvsSubstrate	B
USeq14	2.17352	0	9.82536	0	1	NA	Root_21C_vs_Shoot_21C	RootvsShoot	B
USeq14	2.17352	0	10.3063	0	1	1	Shoot_21C_vs_SubstratePlant_21C	ShootvsSubstrate	B
USeq14	2.17352	0.5927	9.82373	0.0603335	0.95189	NA	Root_50Pi_vs_Shoot_50Pi	RootvsShoot	B
USeq14	2.17352	0.560434	9.82536	0.0570395	0.954514	1	Root_30Pi_vs_SubstratePlant_30Pi	RootvsSubstrate	B
USeq14	2.17352	-0.951439	10.2789	-0.0925628	0.926251	1	Root_0Pi_vs_Shoot_0Pi	RootvsShoot	B
USeq14	2.17352	0	9.82536	0	1	NA	Root_10Pi_vs_Shoot_10Pi	RootvsShoot	B
USeq14	2.17352	0.146359	9.82536	0.014896	0.988115	1	Root_5.5pH_vs_Shoot_5.5pH	RootvsShoot	B
USeq14	2.17352	2.94299	10.9706	0.268262	0.788498	1	Root_200NaCl_vs_SubstratePlant_200NaCl	RootvsSubstrate	B
USeq14	2.17352	0	9.96908	0	1	1	Root_1000Pi_vs_Shoot_1000Pi	RootvsShoot	B
USeq14	2.17352	-0.540943	10.3038	-0.0524994	0.958131	1	Shoot_10C_vs_SubstratePlant_10C	ShootvsSubstrate	B
USeq14	2.17352	-0.448773	10.7592	-0.0417105	0.966729	1	Root_7pH_vs_SubstratePlant_7pH	RootvsSubstrate	B
USeq14	2.17352	-2.10283	9.82158	-0.214103	0.830467	1	Root_10Pi_vs_SubstratePlant_10Pi	RootvsSubstrate	B
USeq14	2.17352	0	10.3063	0	1	1	Shoot_100NaCl_vs_SubstratePlant_100NaCl	ShootvsSubstrate	B
USeq14	2.17352	0.00204673	9.8219	0.000208384	0.999834	1	Root_50Pi_vs_SubstratePlant_50Pi	RootvsSubstrate	B
USeq14	2.17352	2.23436	9.08842	0.245848	0.8058	1	Root_31C_vs_Shoot_31C	RootvsShoot	B
USeq14	2.17352	0	9.46768	0	1	NA	Root_50NaCl_vs_Shoot_50NaCl	RootvsShoot	B
USeq14	2.17352	0	9.82536	0	1	1	Root_8.2pH_vs_SubstratePlant_8.2pH	RootvsSubstrate	B
USeq14	2.17352	0.329509	10.3063	0.0319716	0.974495	1	Root_10C_vs_Shoot_10C	RootvsShoot	B
USeq14	2.17352	1.92251	11.3965	0.168693	0.866038	1	Root_200NaCl_vs_Shoot_200NaCl	RootvsShoot	B
USeq14	2.17352	2.19985	9.46097	0.232518	0.816136	1	Root_31C_vs_SubstratePlant_31C	RootvsSubstrate	B
USeq14	2.17352	0	9.82536	0	1	1	Shoot_100Pi_vs_SubstratePlant_100Pi	ShootvsSubstrate	B
USeq14	2.17352	0	9.82536	0	1	NA	Root_8.2pH_vs_Shoot_8.2pH	RootvsShoot	B
USeq14	2.17352	0.533325	10.3063	0.0517474	0.95873	1	Shoot_150NaCl_vs_SubstratePlant_150NaCl	ShootvsSubstrate	B
USeq14	2.17352	-1.09882	9.8174	-0.111925	0.910883	1	Root_30Pi_vs_Shoot_30Pi	RootvsShoot	B
USeq14	2.17352	0	9.82536	0	1	1	Root_50NaCl_vs_SubstratePlant_50NaCl	RootvsSubstrate	B
USeq14	2.17352	0	10.3063	0	1	1	Root_7pH_vs_Shoot_7pH	RootvsShoot	B
USeq15	28.6412	-3.07776	0.80914	-3.80374	0.000142526	0.000518278	Root_150NaCl_vs_SubstratePlant_150NaCl	RootvsSubstrate	A
USeq15	28.6412	-4.88142	0.806382	-6.05349	1.41741e-09	2.08832e-08	Root_21C_vs_SubstratePlant_21C	RootvsSubstrate	A
USeq15	28.6412	-3.85696	0.826743	-4.66524	3.08251e-06	2.69206e-05	Shoot_10Pi_vs_SubstratePlant_10Pi	ShootvsSubstrate	A
USeq15	28.6412	-3.50295	0.704005	-4.97575	6.49965e-07	4.38686e-06	Shoot_31C_vs_SubstratePlant_31C	ShootvsSubstrate	A
USeq15	28.6412	-2.77777	0.776842	-3.57572	0.000349267	0.00226192	Root_30Pi_vs_SubstratePlant_30Pi	RootvsSubstrate	A
USeq15	28.6412	-1.05418	0.975684	-1.08045	0.279942	1	Root_1000Pi_vs_Shoot_1000Pi	RootvsShoot	A
USeq15	28.6412	1.56321	0.782372	1.99804	0.0457122	0.14608	Root_10C_vs_SubstratePlant_10C	RootvsSubstrate	A
USeq15	28.6412	-2.68276	0.768105	-3.49269	0.000478173	0.00222692	Shoot_200NaCl_vs_SubstratePlant_200NaCl	ShootvsSubstrate	A
USeq15	28.6412	-3.64465	1.01055	-3.6066	0.000310238	0.00205027	Shoot_5.5pH_vs_SubstratePlant_5.5pH	ShootvsSubstrate	A
USeq15	28.6412	-4.17996	0.884622	-4.72513	2.29964e-06	1.94192e-05	Shoot_50Pi_vs_SubstratePlant_50Pi	ShootvsSubstrate	A
USeq15	28.6412	-1.99321	0.830363	-2.40041	0.0163769	0.0569916	Shoot_8.2pH_vs_SubstratePlant_8.2pH	ShootvsSubstrate	A
USeq15	28.6412	-4.84498	0.925979	-5.23228	1.6743e-07	1.69822e-06	Root_1000Pi_vs_SubstratePlant_1000Pi	RootvsSubstrate	A
USeq15	28.6412	-0.757238	0.849388	-0.89151	0.372656	1	Root_150NaCl_vs_Shoot_150NaCl	RootvsShoot	A
USeq15	28.6412	-3.5643	0.836883	-4.25902	2.05327e-05	0.00022586	Root_0Pi_vs_SubstratePlant_0Pi	RootvsSubstrate	A
USeq15	28.6412	-2.94868	0.749293	-3.93528	8.3099e-05	0.000455238	Shoot_100NaCl_vs_SubstratePlant_100NaCl	ShootvsSubstrate	A
USeq15	28.6412	-3.7908	0.783807	-4.8364	1.32211e-06	1.48076e-05	Shoot_1000Pi_vs_SubstratePlant_1000Pi	ShootvsSubstrate	A
USeq15	28.6412	-3.55832	0.986905	-3.60554	0.000311509	0.00143773	Shoot_7pH_vs_SubstratePlant_7pH	ShootvsSubstrate	A
USeq15	28.6412	-0.25068	0.767288	-0.32671	0.743888	1	Root_100NaCl_vs_Shoot_100NaCl	RootvsShoot	A
USeq15	28.6412	3.79671	1.00763	3.76796	0.000164589	0.00452619	Root_10C_vs_Shoot_10C	RootvsShoot	A
USeq15	28.6412	-3.56249	0.803529	-4.43356	9.26899e-06	0.000113545	Shoot_0Pi_vs_SubstratePlant_0Pi	ShootvsSubstrate	A
USeq15	28.6412	-3.19936	0.717584	-4.45852	8.25291e-06	3.80134e-05	Root_100NaCl_vs_SubstratePlant_100NaCl	RootvsSubstrate	A
USeq15	28.6412	-3.61663	0.73697	-4.90743	9.22769e-07	7.84354e-06	Shoot_50NaCl_vs_SubstratePlant_50NaCl	ShootvsSubstrate	A
USeq15	28.6412	-2.44061	0.814667	-2.99583	0.00273695	0.0143885	Root_200NaCl_vs_SubstratePlant_200NaCl	RootvsSubstrate	A
USeq15	28.6412	-4.66518	0.919266	-5.07489	3.87712e-07	2.91707e-06	Root_50Pi_vs_SubstratePlant_50Pi	RootvsSubstrate	A
USeq15	28.6412	-3.39065	0.74726	-4.53744	5.694e-06	2.53642e-05	Root_50NaCl_vs_SubstratePlant_50NaCl	RootvsSubstrate	A
USeq15	28.6412	-3.1593	0.799467	-3.95175	7.75802e-05	0.000508151	Shoot_30Pi_vs_SubstratePlant_30Pi	ShootvsSubstrate	A
USeq15	28.6412	-1.88026	0.866501	-2.16994	0.0300111	0.0803861	Root_8.2pH_vs_SubstratePlant_8.2pH	RootvsSubstrate	A
USeq15	28.6412	-4.75904	0.882167	-5.39471	6.86351e-08	5.99413e-07	Root_100Pi_vs_SubstratePlant_100Pi	RootvsSubstrate	A
USeq15	28.6412	-0.00180884	0.897413	-0.00201561	0.998392	1	Root_0Pi_vs_Shoot_0Pi	RootvsShoot	A
USeq15	28.6412	-4.46525	0.762158	-5.8587	4.66515e-09	3.09373e-08	Root_31C_vs_SubstratePlant_31C	RootvsSubstrate	A
USeq15	28.6412	-2.32052	0.744633	-3.11633	0.00183118	0.00965533	Shoot_150NaCl_vs_SubstratePlant_150NaCl	ShootvsSubstrate	A
USeq15	28.6412	0.11295	0.938457	0.120357	0.9042	1	Root_8.2pH_vs_Shoot_8.2pH	RootvsShoot	A
USeq15	28.6412	-2.38078	0.878512	-2.71002	0.00672796	0.0293733	Root_5.5pH_vs_SubstratePlant_5.5pH	RootvsSubstrate	A
USeq15	28.6412	1.26387	1.08627	1.16349	0.244631	1	Root_5.5pH_vs_Shoot_5.5pH	RootvsShoot	A
USeq15	28.6412	0.225978	0.782731	0.288704	0.772808	0.847116	Root_50NaCl_vs_Shoot_50NaCl	RootvsShoot	A
USeq15	28.6412	-3.87436	0.762983	-5.07791	3.81611e-07	5.21535e-06	Shoot_21C_vs_SubstratePlant_21C	ShootvsSubstrate	A
USeq15	28.6412	0.242148	0.872516	0.277529	0.781374	1	Root_200NaCl_vs_Shoot_200NaCl	RootvsShoot	A
USeq15	28.6412	-2.06602	0.961536	-2.14867	0.0316605	0.684671	Root_100Pi_vs_Shoot_100Pi	RootvsShoot	A
USeq15	28.6412	-0.484795	0.919411	-0.527288	0.597993	0.928798	Root_10Pi_vs_Shoot_10Pi	RootvsShoot	A
USeq15	28.6412	-2.2335	1.03273	-2.16271	0.0305634	0.0976537	Shoot_10C_vs_SubstratePlant_10C	ShootvsSubstrate	A
USeq15	28.6412	-0.485222	1.04439	-0.464599	0.642218	0.833678	Root_50Pi_vs_Shoot_50Pi	RootvsShoot	A
USeq15	28.6412	1.635	1.04811	1.55995	0.118773	1	Root_7pH_vs_Shoot_7pH	RootvsShoot	A
USeq15	28.6412	-0.962301	0.766865	-1.25485	0.209533	0.65125	Root_31C_vs_Shoot_31C	RootvsShoot	A
USeq15	28.6412	-4.34175	0.821855	-5.28287	1.27177e-07	2.13658e-06	Root_10Pi_vs_SubstratePlant_10Pi	RootvsSubstrate	A
USeq15	28.6412	-1.92332	0.915458	-2.10094	0.0356463	0.076385	Root_7pH_vs_SubstratePlant_7pH	RootvsSubstrate	A
USeq15	28.6412	-2.69301	0.818925	-3.28847	0.00100733	0.00573742	Shoot_100Pi_vs_SubstratePlant_100Pi	ShootvsSubstrate	A
USeq15	28.6412	-1.00707	0.806679	-1.24841	0.211881	0.606419	Root_21C_vs_Shoot_21C	RootvsShoot	A
USeq15	28.6412	0.38153	0.851347	0.448149	0.654046	1	Root_30Pi_vs_Shoot_30Pi	RootvsShoot	A
USeq16	148.277	-1.21583	0.537176	-2.26337	0.0236128	0.0997831	Shoot_10Pi_vs_SubstratePlant_10Pi	ShootvsSubstrate	A
USeq16	148.277	-3.16472	0.569814	-5.55395	2.79281e-08	4.40643e-07	Root_1000Pi_vs_SubstratePlant_1000Pi	RootvsSubstrate	A
USeq16	148.277	-2.54424	0.598237	-4.25289	2.11029e-05	9.37908e-05	Root_150NaCl_vs_SubstratePlant_150NaCl	RootvsSubstrate	A
USeq16	148.277	-3.57102	0.53124	-6.72205	1.79184e-11	4.8738e-10	Shoot_50NaCl_vs_SubstratePlant_50NaCl	ShootvsSubstrate	A
USeq16	148.277	-2.71852	0.535805	-5.07372	3.90107e-07	2.78465e-06	Root_100NaCl_vs_SubstratePlant_100NaCl	RootvsSubstrate	A
USeq16	148.277	-1.9149	0.538841	-3.55374	0.000379797	0.00207306	Shoot_30Pi_vs_SubstratePlant_30Pi	ShootvsSubstrate	A
USeq16	148.277	0.444957	0.626909	0.709763	0.477851	1	Root_150NaCl_vs_Shoot_150NaCl	RootvsShoot	A
USeq16	148.277	-2.37377	0.576513	-4.11745	3.8308e-05	0.000231267	Shoot_200NaCl_vs_SubstratePlant_200NaCl	ShootvsSubstrate	A
USeq16	148.277	0.617452	0.542031	1.13915	0.254643	0.483821	Root_50NaCl_vs_Shoot_50NaCl	RootvsShoot	A
USeq16	148.277	-0.202857	0.560911	-0.361657	0.717609	1	Root_1000Pi_vs_Shoot_1000Pi	RootvsShoot	A
USeq16	148.277	0.116266	0.564592	0.20593	0.836846	1	Root_0Pi_vs_SubstratePlant_0Pi	RootvsSubstrate	A
USeq16	148.277	-2.96186	0.524584	-5.64612	1.64114e-08	2.75711e-07	Shoot_1000Pi_vs_SubstratePlant_1000Pi	ShootvsSubstrate	A
USeq16	148.277	-0.492002	0.547913	-0.897957	0.369208	1	Root_5.5pH_vs_Shoot_5.5pH	RootvsShoot	A
USeq16	148.277	-1.38273	0.574243	-2.40792	0.0160435	0.0495889	Root_8.2pH_vs_SubstratePlant_8.2pH	RootvsSubstrate	A
USeq16	148.277	-1.87923	0.510837	-3.67872	0.000234405	0.00119471	Shoot_31C_vs_SubstratePlant_31C	ShootvsSubstrate	A
USeq16	148.277	-2.18094	0.537355	-4.05865	4.93563e-05	0.000300086	Shoot_50Pi_vs_SubstratePlant_50Pi	ShootvsSubstrate	A
USeq16	148.277	0.235215	0.56123	0.419106	0.675138	1	Root_0Pi_vs_Shoot_0Pi	RootvsShoot	A
USeq16	148.277	1.06797	0.585466	1.82413	0.0681322	0.356883	Root_10C_vs_Shoot_10C	RootvsShoot	A
USeq16	148.277	-3.5025	0.56417	-6.20823	5.3584e-10	1.35032e-08	Shoot_100NaCl_vs_SubstratePlant_100NaCl	ShootvsSubstrate	A
USeq16	148.277	-2.95357	0.540723	-5.46227	4.70097e-08	4.06495e-07	Root_50NaCl_vs_SubstratePlant_50NaCl	RootvsSubstrate	A
USeq16	148.277	-3.06233	0.540306	-5.66776	1.44674e-08	2.58967e-07	Root_5.5pH_vs_SubstratePlant_5.5pH	RootvsSubstrate	A
USeq16	148.277	-0.811301	0.551094	-1.47217	0.140976	1	Root_100Pi_vs_Shoot_100Pi	RootvsShoot	A
USeq16	148.277	-0.118949	0.539798	-0.220357	0.825593	1	Shoot_0Pi_vs_SubstratePlant_0Pi	ShootvsSubstrate	A
USeq16	148.277	-0.33929	0.543315	-0.624482	0.532311	0.786022	Root_50Pi_vs_Shoot_50Pi	RootvsShoot	A
USeq16	148.277	-1.36813	0.536305	-2.55104	0.0107403	0.0347781	Root_30Pi_vs_SubstratePlant_30Pi	RootvsSubstrate	A
USeq16	148.277	0.132082	0.591282	0.223383	0.823238	1	Root_8.2pH_vs_Shoot_8.2pH	RootvsShoot	A
USeq16	148.277	-2.14155	0.560658	-3.81971	0.000133611	0.000883558	Shoot_21C_vs_SubstratePlant_21C	ShootvsSubstrate	A
USeq16	148.277	2.59781	0.577978	4.49465	6.96854e-06	5.69097e-05	Root_10C_vs_SubstratePlant_10C	RootvsSubstrate	A
USeq16	148.277	-2.57032	0.540007	-4.7598	1.93786e-06	2.45462e-05	Shoot_5.5pH_vs_SubstratePlant_5.5pH	ShootvsSubstrate	A
USeq16	148.277	-2.63723	0.575263	-4.58439	4.5531e-06	3.90266e-05	Shoot_7pH_vs_SubstratePlant_7pH	ShootvsSubstrate	A
USeq16	148.277	0.783971	0.568663	1.37862	0.168011	0.452338	Root_100NaCl_vs_Shoot_100NaCl	RootvsShoot	A
USeq16	148.277	-2.4872	0.618781	-4.01952	5.83164e-05	0.000397415	Root_200NaCl_vs_SubstratePlant_200NaCl	RootvsSubstrate	A
USeq16	148.277	-2.52023	0.539241	-4.67367	2.95872e-06	1.86991e-05	Root_50Pi_vs_SubstratePlant_50Pi	RootvsSubstrate	A
USeq16	148.277	-1.51482	0.565534	-2.67856	0.00739401	0.0296173	Shoot_8.2pH_vs_SubstratePlant_8.2pH	ShootvsSubstrate	A
USeq16	148.277	0.440204	0.537218	0.819415	0.41255	0.772208	Root_10Pi_vs_Shoot_10Pi	RootvsShoot	A
USeq16	148.277	-0.775624	0.53482	-1.45025	0.146988	0.457296	Root_10Pi_vs_SubstratePlant_10Pi	RootvsSubstrate	A
USeq16	148.277	-2.68628	0.513001	-5.23639	1.63744e-07	9.37804e-07	Root_31C_vs_SubstratePlant_31C	RootvsSubstrate	A
USeq16	148.277	0.110981	0.594998	0.186524	0.852034	1	Root_7pH_vs_Shoot_7pH	RootvsShoot	A
USeq16	148.277	-2.52625	0.607501	-4.15843	3.20448e-05	0.00017479	Root_7pH_vs_SubstratePlant_7pH	RootvsSubstrate	A
USeq16	148.277	-0.113436	0.655574	-0.173033	0.862626	1	Root_200NaCl_vs_Shoot_200NaCl	RootvsShoot	A
USeq16	148.277	-2.16609	0.543299	-3.98692	6.69353e-05	0.00048714	Shoot_100Pi_vs_SubstratePlant_100Pi	ShootvsSubstrate	A
USeq16	148.277	1.52984	0.615422	2.48584	0.0129245	0.0483746	Shoot_10C_vs_SubstratePlant_10C	ShootvsSubstrate	A
USeq16	148.277	-0.159285	0.539807	-0.295077	0.767935	1	Root_21C_vs_Shoot_21C	RootvsShoot	A
USeq16	148.277	0.546766	0.542262	1.00831	0.313307	1	Root_30Pi_vs_Shoot_30Pi	RootvsShoot	A
USeq16	148.277	-2.97739	0.540907	-5.50444	3.70334e-08	3.46527e-07	Root_100Pi_vs_SubstratePlant_100Pi	RootvsSubstrate	A
USeq16	148.277	-2.98919	0.562723	-5.31201	1.08423e-07	1.10974e-06	Shoot_150NaCl_vs_SubstratePlant_150NaCl	ShootvsSubstrate	A
USeq16	148.277	-0.807048	0.493624	-1.63495	0.102061	0.407037	Root_31C_vs_Shoot_31C	RootvsShoot	A
USeq16	148.277	-2.30083	0.561454	-4.09799	4.16752e-05	0.00028782	Root_21C_vs_SubstratePlant_21C	RootvsSubstrate	A
USeq17	47.2226	2.69405	1.46216	1.84252	0.0653992	0.161575	Shoot_100NaCl_vs_SubstratePlant_100NaCl	ShootvsSubstrate	B
USeq17	47.2226	1.9688	1.50522	1.30798	0.19088	0.403311	Shoot_30Pi_vs_SubstratePlant_30Pi	ShootvsSubstrate	B
USeq17	47.2226	2.88508	1.52374	1.89342	0.0583019	0.214551	Root_200NaCl_vs_SubstratePlant_200NaCl	RootvsSubstrate	B
USeq17	47.2226	1.98343	1.4551	1.36308	0.172856	0.452799	Shoot_50Pi_vs_SubstratePlant_50Pi	ShootvsSubstrate	B
USeq17	47.2226	1.00644	1.2916	0.779222	0.435849	1	Root_150NaCl_vs_Shoot_150NaCl	RootvsShoot	B
USeq17	47.2226	4.24513	1.35851	3.12485	0.00177895	0.00910406	Shoot_8.2pH_vs_SubstratePlant_8.2pH	ShootvsSubstrate	B
USeq17	47.2226	0.0738771	1.56287	0.0472702	0.962298	1	Root_1000Pi_vs_Shoot_1000Pi	RootvsShoot	B
USeq17	47.2226	0.346008	1.42788	0.242323	0.80853	1	Root_200NaCl_vs_Shoot_200NaCl	RootvsShoot	B
USeq17	47.2226	2.70805	1.31274	2.06289	0.0391227	0.106501	Root_50NaCl_vs_SubstratePlant_50NaCl	RootvsSubstrate	B
USeq17	47.2226	1.56261	1.61331	0.968575	0.332758	1	Shoot_21C_vs_SubstratePlant_21C	ShootvsSubstrate	B
USeq17	47.2226	4.36357	1.36542	3.19578	0.00139452	0.00557808	Root_8.2pH_vs_SubstratePlant_8.2pH	RootvsSubstrate	B
USeq17	47.2226	1.45184	1.51412	0.958863	0.337628	0.87834	Root_5.5pH_vs_SubstratePlant_5.5pH	RootvsSubstrate	B
USeq17	47.2226	0.56046	1.58063	0.35458	0.722904	1	Root_30Pi_vs_SubstratePlant_30Pi	RootvsSubstrate	B
USeq17	47.2226	1.63705	1.30889	1.25071	0.211039	0.448458	Shoot_50NaCl_vs_SubstratePlant_50NaCl	ShootvsSubstrate	B
USeq17	47.2226	0.935787	1.51417	0.618021	0.536562	0.937194	Root_100Pi_vs_SubstratePlant_100Pi	RootvsSubstrate	B
USeq17	47.2226	1.85892	1.23118	1.50988	0.131075	0.388196	Root_100NaCl_vs_Shoot_100NaCl	RootvsShoot	B
USeq17	47.2226	0.118439	1.11507	0.106217	0.91541	1	Root_8.2pH_vs_Shoot_8.2pH	RootvsShoot	B
USeq17	47.2226	-0.964295	1.39976	-0.688901	0.490886	1	Root_0Pi_vs_Shoot_0Pi	RootvsShoot	B
USeq17	47.2226	0.282712	1.52646	0.185207	0.853067	1	Root_0Pi_vs_SubstratePlant_0Pi	RootvsSubstrate	B
USeq17	47.2226	-0.923992	1.3956	-0.662075	0.507923	0.786022	Root_50Pi_vs_Shoot_50Pi	RootvsShoot	B
USeq17	47.2226	1.05943	1.5062	0.703381	0.481819	0.988667	Root_50Pi_vs_SubstratePlant_50Pi	RootvsSubstrate	B
USeq17	47.2226	0.650814	1.23211	0.528211	0.597353	1	Root_7pH_vs_Shoot_7pH	RootvsShoot	B
USeq17	47.2226	-0.101451	1.25612	-0.0807653	0.935629	1	Root_10C_vs_Shoot_10C	RootvsShoot	B
USeq17	47.2226	2.53907	1.46778	1.72987	0.0836527	0.272708	Shoot_200NaCl_vs_SubstratePlant_200NaCl	ShootvsSubstrate	B
USeq17	47.2226	2.23511	1.31939	1.69404	0.0902569	0.24898	Root_10C_vs_SubstratePlant_10C	RootvsSubstrate	B
USeq17	47.2226	2.92042	1.45011	2.01392	0.0440175	0.097386	Shoot_7pH_vs_SubstratePlant_7pH	ShootvsSubstrate	B
USeq17	47.2226	-0.151604	1.50665	-0.100623	0.919849	1	Shoot_10Pi_vs_SubstratePlant_10Pi	ShootvsSubstrate	B
USeq17	47.2226	1.071	1.15926	0.923862	0.355558	0.614146	Root_50NaCl_vs_Shoot_50NaCl	RootvsShoot	B
USeq17	47.2226	3.44426	1.38061	2.49474	0.0126048	0.0343767	Root_150NaCl_vs_SubstratePlant_150NaCl	RootvsSubstrate	B
USeq17	47.2226	2.33656	1.37573	1.69842	0.0894287	0.249259	Shoot_10C_vs_SubstratePlant_10C	ShootvsSubstrate	B
USeq17	47.2226	1.32511	1.56638	0.845967	0.397571	0.765909	Shoot_100Pi_vs_SubstratePlant_100Pi	ShootvsSubstrate	B
USeq17	47.2226	0.630038	1.42727	0.441428	0.658904	1	Root_10Pi_vs_SubstratePlant_10Pi	RootvsSubstrate	B
USeq17	47.2226	-0.510811	1.49414	-0.341876	0.732444	1	Shoot_1000Pi_vs_SubstratePlant_1000Pi	ShootvsSubstrate	B
USeq17	47.2226	3.57123	1.49209	2.39344	0.0166914	0.0400593	Root_7pH_vs_SubstratePlant_7pH	RootvsSubstrate	B
USeq17	47.2226	-1.40834	1.50522	-0.935636	0.349461	1	Root_30Pi_vs_Shoot_30Pi	RootvsShoot	B
USeq17	47.2226	4.55298	1.36981	3.3238	0.000887991	0.00281197	Root_100NaCl_vs_SubstratePlant_100NaCl	RootvsSubstrate	B
USeq17	47.2226	-0.389321	1.49928	-0.259671	0.795117	1	Root_100Pi_vs_Shoot_100Pi	RootvsShoot	B
USeq17	47.2226	2.43781	1.33346	1.82818	0.067522	0.217571	Shoot_150NaCl_vs_SubstratePlant_150NaCl	ShootvsSubstrate	B
USeq17	47.2226	2.14671	1.34773	1.59283	0.111198	0.229688	Root_31C_vs_SubstratePlant_31C	RootvsSubstrate	B
USeq17	47.2226	0.983644	1.42341	0.691046	0.489537	0.967418	Root_21C_vs_Shoot_21C	RootvsShoot	B
USeq17	47.2226	0.781642	1.41248	0.553384	0.580001	0.920436	Root_10Pi_vs_Shoot_10Pi	RootvsShoot	B
USeq17	47.2226	1.80768	1.33057	1.35857	0.174282	0.42364	Shoot_31C_vs_SubstratePlant_31C	ShootvsSubstrate	B
USeq17	47.2226	2.54626	1.55619	1.63621	0.101795	0.387876	Root_21C_vs_SubstratePlant_21C	RootvsSubstrate	B
USeq17	47.2226	1.58209	1.51412	1.04489	0.296075	1	Root_5.5pH_vs_Shoot_5.5pH	RootvsShoot	B
USeq17	47.2226	0	1.58063	0	1	1	Shoot_5.5pH_vs_SubstratePlant_5.5pH	ShootvsSubstrate	B
USeq17	47.2226	0.339029	1.15621	0.293224	0.769351	1	Root_31C_vs_Shoot_31C	RootvsShoot	B
USeq17	47.2226	-0.436934	1.59835	-0.273366	0.784572	1	Root_1000Pi_vs_SubstratePlant_1000Pi	RootvsSubstrate	B
USeq17	47.2226	1.24701	1.4256	0.874722	0.381725	0.8252	Shoot_0Pi_vs_SubstratePlant_0Pi	ShootvsSubstrate	B
USeq18	0.338303	3.00763	2.13616	1.40796	0.159142	0.349086	Shoot_50NaCl_vs_SubstratePlant_50NaCl	ShootvsSubstrate	D
USeq18	0.338303	-1.43002	2.35557	-0.607079	0.543798	1	Root_0Pi_vs_Shoot_0Pi	RootvsShoot	D
USeq18	0.338303	0.821885	2.2612	0.363473	0.716252	NA	Root_50Pi_vs_Shoot_50Pi	RootvsShoot	D
USeq18	0.338303	1.24529	2.28795	0.544281	0.586248	1	Root_10C_vs_SubstratePlant_10C	RootvsSubstrate	D
USeq18	0.338303	-0.530013	2.27431	-0.233043	0.815728	1	Root_5.5pH_vs_Shoot_5.5pH	RootvsShoot	D
USeq18	0.338303	-0.0199221	2.27729	-0.00874819	0.99302	NA	Root_21C_vs_Shoot_21C	RootvsShoot	D
USeq18	0.338303	0.49701	2.29568	0.216498	0.828599	1	Root_5.5pH_vs_SubstratePlant_5.5pH	RootvsSubstrate	D
USeq18	0.338303	-0.668368	2.27655	-0.293588	0.769073	NA	Root_8.2pH_vs_Shoot_8.2pH	RootvsShoot	D
USeq18	0.338303	0.332316	2.24613	0.147951	0.882382	1	Root_50Pi_vs_SubstratePlant_50Pi	RootvsSubstrate	D
USeq18	0.338303	-0.650925	2.2722	-0.286473	0.774516	1	Root_8.2pH_vs_SubstratePlant_8.2pH	RootvsSubstrate	D
USeq18	0.338303	-0.95467	2.39588	-0.398464	0.690288	NA	Root_0Pi_vs_SubstratePlant_0Pi	RootvsSubstrate	D
USeq18	0.338303	0.445125	2.18823	0.203418	0.838809	1	Shoot_1000Pi_vs_SubstratePlant_1000Pi	ShootvsSubstrate	D
USeq18	0.338303	0.554402	2.39512	0.231472	0.816948	1	Shoot_21C_vs_SubstratePlant_21C	ShootvsSubstrate	D
USeq18	0.338303	0.626972	2.35245	0.266519	0.78984	NA	Shoot_7pH_vs_SubstratePlant_7pH	ShootvsSubstrate	D
USeq18	0.338303	1.24375	2.46964	0.503617	0.61453	1	Root_200NaCl_vs_SubstratePlant_200NaCl	RootvsSubstrate	D
USeq18	0.338303	-0.182173	2.29568	-0.0793549	0.93675	1	Root_100Pi_vs_SubstratePlant_100Pi	RootvsSubstrate	D
USeq18	0.338303	0.53448	2.40348	0.222378	0.82402	1	Root_21C_vs_SubstratePlant_21C	RootvsSubstrate	D
USeq18	0.338303	1.02702	2.27431	0.451575	0.651576	1	Shoot_5.5pH_vs_SubstratePlant_5.5pH	ShootvsSubstrate	D
USeq18	0.338303	0.959099	2.25962	0.424452	0.671236	1	Shoot_10Pi_vs_SubstratePlant_10Pi	ShootvsSubstrate	D
USeq18	0.338303	4.67467	2.37878	1.96515	0.0493964	NA	Root_150NaCl_vs_SubstratePlant_150NaCl	RootvsSubstrate	D
USeq18	0.338303	0.619145	2.56276	0.241593	0.809096	1	Root_200NaCl_vs_Shoot_200NaCl	RootvsShoot	D
USeq18	0.338303	2.68841	2.26324	1.18786	0.234888	0.485178	Shoot_100NaCl_vs_SubstratePlant_100NaCl	ShootvsSubstrate	D
USeq18	0.338303	-0.320372	2.29568	-0.139555	0.889012	1	Shoot_30Pi_vs_SubstratePlant_30Pi	ShootvsSubstrate	D
USeq18	0.338303	0.730851	2.40069	0.304434	0.760797	NA	Root_10C_vs_Shoot_10C	RootvsShoot	D
USeq18	0.338303	1.71576	2.21174	0.77575	0.437896	1	Root_10Pi_vs_SubstratePlant_10Pi	RootvsSubstrate	D
USeq18	0.338303	-1.64735	2.27929	-0.722746	0.469836	1	Root_100Pi_vs_Shoot_100Pi	RootvsShoot	D
USeq18	0.338303	0.399935	2.29568	0.174212	0.861699	1	Root_30Pi_vs_Shoot_30Pi	RootvsShoot	D
USeq18	0.338303	0.624606	2.35884	0.264794	0.791168	1	Shoot_200NaCl_vs_SubstratePlant_200NaCl	ShootvsSubstrate	D
USeq18	0.338303	0.475346	2.24006	0.212202	0.831949	1	Shoot_0Pi_vs_SubstratePlant_0Pi	ShootvsSubstrate	D
USeq18	0.338303	1.28918	2.36099	0.546031	0.585044	1	Root_150NaCl_vs_Shoot_150NaCl	RootvsShoot	D
USeq18	0.338303	0	2.40805	0	1	1	Shoot_10C_vs_SubstratePlant_10C	ShootvsSubstrate	D
USeq18	0.338303	-0.489569	2.27125	-0.215551	0.829338	1	Shoot_50Pi_vs_SubstratePlant_50Pi	ShootvsSubstrate	D
USeq18	0.338303	0.328566	2.21235	0.148515	0.881937	1	Shoot_31C_vs_SubstratePlant_31C	ShootvsSubstrate	D
USeq18	0.338303	0.558495	2.02099	0.276347	0.782282	NA	Root_50NaCl_vs_Shoot_50NaCl	RootvsShoot	D
USeq18	0.338303	1.78173	2.17428	0.819455	0.412527	0.692673	Root_31C_vs_SubstratePlant_31C	RootvsSubstrate	D
USeq18	0.338303	0.565143	2.47928	0.227946	0.819688	NA	Root_7pH_vs_SubstratePlant_7pH	RootvsSubstrate	D
USeq18	0.338303	0.756662	2.18946	0.345594	0.729648	NA	Root_10Pi_vs_Shoot_10Pi	RootvsShoot	D
USeq18	0.338303	3.38549	2.27722	1.48668	0.1371	0.391072	Shoot_150NaCl_vs_SubstratePlant_150NaCl	ShootvsSubstrate	D
USeq18	0.338303	0.0174431	2.25287	0.00774263	0.993822	1	Shoot_8.2pH_vs_SubstratePlant_8.2pH	ShootvsSubstrate	D
USeq18	0.338303	0	2.39777	0	1	1	Root_1000Pi_vs_SubstratePlant_1000Pi	RootvsSubstrate	D
USeq18	0.338303	3.56943	2.16368	1.6497	0.0990039	0.268725	Root_100NaCl_vs_SubstratePlant_100NaCl	RootvsSubstrate	D
USeq18	0.338303	0.0795622	2.29568	0.0346574	0.972353	1	Root_30Pi_vs_SubstratePlant_30Pi	RootvsSubstrate	D
USeq18	0.338303	-0.0618289	2.34407	-0.0263767	0.978957	1	Root_7pH_vs_Shoot_7pH	RootvsShoot	D
USeq18	0.338303	1.45316	2.08564	0.696745	0.485962	NA	Root_31C_vs_Shoot_31C	RootvsShoot	D
USeq18	0.338303	1.46517	2.27929	0.64282	0.520341	0.921144	Shoot_100Pi_vs_SubstratePlant_100Pi	ShootvsSubstrate	D
USeq18	0.338303	3.56612	2.189	1.62911	0.10329	0.243832	Root_50NaCl_vs_SubstratePlant_50NaCl	RootvsSubstrate	D
USeq18	0.338303	0.881019	2.12917	0.413785	0.679032	NA	Root_100NaCl_vs_Shoot_100NaCl	RootvsShoot	D
USeq18	0.338303	-1.53876	2.31685	-0.664161	0.506587	1	Root_1000Pi_vs_Shoot_1000Pi	RootvsShoot	D
USeq19	192.573	3.58009	0.513677	6.96952	3.18026e-12	1.13853e-10	Root_5.5pH_vs_SubstratePlant_5.5pH	RootvsSubstrate	D
USeq19	192.573	0.47691	0.499243	0.955267	0.339443	1	Root_30Pi_vs_Shoot_30Pi	RootvsShoot	D
USeq19	192.573	2.35321	0.505688	4.65348	3.26376e-06	2.82219e-05	Root_10C_vs_SubstratePlant_10C	RootvsSubstrate	D
USeq19	192.573	3.1796	0.509173	6.24464	4.24787e-10	1.42728e-08	Root_10Pi_vs_SubstratePlant_10Pi	RootvsSubstrate	D
USeq19	192.573	3.53197	0.514839	6.86034	6.86976e-12	1.80904e-10	Root_50Pi_vs_SubstratePlant_50Pi	RootvsSubstrate	D
USeq19	192.573	0.245228	0.498723	0.491711	0.622924	0.972922	Root_21C_vs_Shoot_21C	RootvsShoot	D
USeq19	192.573	2.12555	0.493446	4.30756	1.65062e-05	9.3535e-05	Shoot_50NaCl_vs_SubstratePlant_50NaCl	ShootvsSubstrate	D
USeq19	192.573	3.04743	0.499668	6.09892	1.06789e-09	3.55413e-08	Shoot_1000Pi_vs_SubstratePlant_1000Pi	ShootvsSubstrate	D
USeq19	192.573	1.53483	0.525876	2.91861	0.003516	0.0165347	Shoot_150NaCl_vs_SubstratePlant_150NaCl	ShootvsSubstrate	D
USeq19	192.573	4.58814	0.552107	8.31024	9.55106e-17	5.73063e-15	Shoot_7pH_vs_SubstratePlant_7pH	ShootvsSubstrate	D
USeq19	192.573	3.22909	0.515066	6.26928	3.62721e-10	6.8917e-09	Shoot_50Pi_vs_SubstratePlant_50Pi	ShootvsSubstrate	D
USeq19	192.573	-0.155973	0.499789	-0.312078	0.754981	1	Root_8.2pH_vs_Shoot_8.2pH	RootvsShoot	D
USeq19	192.573	-0.561436	0.581327	-0.965783	0.334153	1	Root_200NaCl_vs_Shoot_200NaCl	RootvsShoot	D
USeq19	192.573	4.19256	0.531102	7.89409	2.92449e-15	1.61578e-13	Root_21C_vs_SubstratePlant_21C	RootvsSubstrate	D
USeq19	192.573	0.302873	0.499738	0.606063	0.544473	0.786022	Root_50Pi_vs_Shoot_50Pi	RootvsShoot	D
USeq19	192.573	-0.265046	0.52481	-0.505033	0.613536	1	Root_10C_vs_Shoot_10C	RootvsShoot	D
USeq19	192.573	3.05398	0.513768	5.94428	2.77678e-09	4.04176e-08	Root_100Pi_vs_SubstratePlant_100Pi	RootvsSubstrate	D
USeq19	192.573	1.2221	0.52679	2.31991	0.0203458	0.0596181	Shoot_100NaCl_vs_SubstratePlant_100NaCl	ShootvsSubstrate	D
USeq19	192.573	-0.498994	0.500729	-0.996534	0.318991	1	Root_100Pi_vs_Shoot_100Pi	RootvsShoot	D
USeq19	192.573	2.89545	0.54041	5.35788	8.42053e-08	9.9643e-07	Root_1000Pi_vs_SubstratePlant_1000Pi	RootvsSubstrate	D
USeq19	192.573	-0.0614838	0.499595	-0.123067	0.902054	1	Root_5.5pH_vs_Shoot_5.5pH	RootvsShoot	D
USeq19	192.573	3.05786	0.505617	6.04778	1.46858e-09	2.74834e-08	Shoot_30Pi_vs_SubstratePlant_30Pi	ShootvsSubstrate	D
USeq19	192.573	1.80222	0.502516	3.58639	0.00033529	0.00124303	Root_100NaCl_vs_SubstratePlant_100NaCl	RootvsSubstrate	D
USeq19	192.573	0.72504	0.525103	1.38076	0.167353	0.6267	Root_0Pi_vs_Shoot_0Pi	RootvsShoot	D
USeq19	192.573	2.55902	0.509766	5.01999	5.16742e-07	5.6411e-06	Shoot_10Pi_vs_SubstratePlant_10Pi	ShootvsSubstrate	D
USeq19	192.573	3.64157	0.513923	7.08582	1.38219e-12	8.81483e-11	Shoot_5.5pH_vs_SubstratePlant_5.5pH	ShootvsSubstrate	D
USeq19	192.573	1.90412	0.559939	3.40058	0.000672419	0.0022414	Root_150NaCl_vs_SubstratePlant_150NaCl	RootvsSubstrate	D
USeq19	192.573	3.63459	0.492528	7.37946	1.58929e-13	2.0025e-12	Root_31C_vs_SubstratePlant_31C	RootvsSubstrate	D
USeq19	192.573	4.57266	0.521295	8.77172	1.75954e-18	4.78595e-17	Root_8.2pH_vs_SubstratePlant_8.2pH	RootvsSubstrate	D
USeq19	192.573	0.620577	0.499648	1.24203	0.214226	0.53926	Root_10Pi_vs_Shoot_10Pi	RootvsShoot	D
USeq19	192.573	-0.824015	0.462349	-1.78224	0.0747107	0.373554	Root_31C_vs_Shoot_31C	RootvsShoot	D
USeq19	192.573	2.53193	0.52307	4.84051	1.29505e-06	1.90372e-05	Shoot_0Pi_vs_SubstratePlant_0Pi	ShootvsSubstrate	D
USeq19	192.573	-0.15198	0.507501	-0.299467	0.764584	1	Root_1000Pi_vs_Shoot_1000Pi	RootvsShoot	D
USeq19	192.573	1.66964	0.525274	3.17861	0.00147982	0.00634765	Shoot_200NaCl_vs_SubstratePlant_200NaCl	ShootvsSubstrate	D
USeq19	192.573	3.53477	0.505367	6.99446	2.6628e-12	1.20714e-10	Root_30Pi_vs_SubstratePlant_30Pi	RootvsSubstrate	D
USeq19	192.573	2.61826	0.529881	4.94121	7.76379e-07	1.13006e-05	Shoot_10C_vs_SubstratePlant_10C	ShootvsSubstrate	D
USeq19	192.573	4.41116	0.574633	7.67648	1.63517e-14	4.90551e-13	Root_7pH_vs_SubstratePlant_7pH	RootvsSubstrate	D
USeq19	192.573	4.72863	0.520849	9.07869	1.09886e-19	9.56005e-18	Shoot_8.2pH_vs_SubstratePlant_8.2pH	ShootvsSubstrate	D
USeq19	192.573	0.369293	0.580168	0.636528	0.524433	1	Root_150NaCl_vs_Shoot_150NaCl	RootvsShoot	D
USeq19	192.573	2.85666	0.506619	5.63867	1.71369e-08	1.79937e-07	Root_50NaCl_vs_SubstratePlant_50NaCl	RootvsSubstrate	D
USeq19	192.573	0.73111	0.489914	1.49232	0.135615	0.286298	Root_50NaCl_vs_Shoot_50NaCl	RootvsShoot	D
USeq19	192.573	3.25697	0.545484	5.97078	2.36117e-09	5.84389e-08	Root_0Pi_vs_SubstratePlant_0Pi	RootvsSubstrate	D
USeq19	192.573	1.10821	0.560891	1.9758	0.0481778	0.180913	Root_200NaCl_vs_SubstratePlant_200NaCl	RootvsSubstrate	D
USeq19	192.573	3.94733	0.531282	7.42983	1.08739e-13	5.57288e-12	Shoot_21C_vs_SubstratePlant_21C	ShootvsSubstrate	D
USeq19	192.573	4.45861	0.491609	9.06942	1.1965e-19	4.72617e-18	Shoot_31C_vs_SubstratePlant_31C	ShootvsSubstrate	D
USeq19	192.573	0.580114	0.523989	1.10711	0.268246	0.608995	Root_100NaCl_vs_Shoot_100NaCl	RootvsShoot	D
USeq19	192.573	-0.17698	0.52428	-0.337567	0.735689	1	Root_7pH_vs_Shoot_7pH	RootvsShoot	D
USeq19	192.573	3.55297	0.514495	6.90575	4.99383e-12	2.18064e-10	Shoot_100Pi_vs_SubstratePlant_100Pi	ShootvsSubstrate	D
USeq20	492.362	-0.341547	0.342241	-0.997972	0.318293	0.73044	Root_31C_vs_Shoot_31C	RootvsShoot	D
USeq20	492.362	0.508753	0.372597	1.36542	0.17212	1	Root_100Pi_vs_Shoot_100Pi	RootvsShoot	D
USeq20	492.362	0.255904	0.372705	0.686614	0.492326	1	Root_10Pi_vs_SubstratePlant_10Pi	RootvsSubstrate	D
USeq20	492.362	0.986814	0.389383	2.53431	0.0112671	0.0293923	Shoot_7pH_vs_SubstratePlant_7pH	ShootvsSubstrate	D
USeq20	492.362	0.0642203	0.369638	0.173738	0.862071	1	Root_5.5pH_vs_Shoot_5.5pH	RootvsShoot	D
USeq20	492.362	0.260926	0.369659	0.705856	0.480278	0.960556	Root_8.2pH_vs_Shoot_8.2pH	RootvsShoot	D
USeq20	492.362	0.224767	0.373821	0.601268	0.547662	1	Shoot_50Pi_vs_SubstratePlant_50Pi	ShootvsSubstrate	D
USeq20	492.362	0.70987	0.390325	1.81866	0.0689627	0.208355	Root_1000Pi_vs_SubstratePlant_1000Pi	RootvsSubstrate	D
USeq20	492.362	0.85927	0.372241	2.30837	0.0209784	0.0670287	Root_100Pi_vs_SubstratePlant_100Pi	RootvsSubstrate	D
USeq20	492.362	-0.246583	0.369175	-0.66793	0.504178	1	Root_10C_vs_SubstratePlant_10C	RootvsSubstrate	D
USeq20	492.362	1.01583	0.371059	2.73764	0.00618822	0.0767339	Root_50Pi_vs_Shoot_50Pi	RootvsShoot	D
USeq20	492.362	4.48719	0.412971	10.8656	1.68047e-27	1.03069e-25	Root_200NaCl_vs_SubstratePlant_200NaCl	RootvsSubstrate	D
USeq20	492.362	0.270677	0.38779	0.697999	0.485178	1	Root_10C_vs_Shoot_10C	RootvsShoot	D
USeq20	492.362	5.11839	0.387279	13.2163	7.06726e-40	1.15196e-37	Shoot_200NaCl_vs_SubstratePlant_200NaCl	ShootvsSubstrate	D
USeq20	492.362	1.52574	0.371395	4.10813	3.98869e-05	0.000163859	Root_100NaCl_vs_SubstratePlant_100NaCl	RootvsSubstrate	D
USeq20	492.362	1.11185	0.387409	2.86998	0.004105	0.0216001	Root_21C_vs_SubstratePlant_21C	RootvsSubstrate	D
USeq20	492.362	1.55138	0.359487	4.31552	1.59225e-05	9.3535e-05	Shoot_50NaCl_vs_SubstratePlant_50NaCl	ShootvsSubstrate	D
USeq20	492.362	-0.337044	0.374282	-0.90051	0.367849	0.733275	Shoot_10Pi_vs_SubstratePlant_10Pi	ShootvsSubstrate	D
USeq20	492.362	-0.0935993	0.369957	-0.253	0.800268	1	Shoot_5.5pH_vs_SubstratePlant_5.5pH	ShootvsSubstrate	D
USeq20	492.362	2.05214	0.414271	4.95361	7.28498e-07	3.97363e-06	Root_150NaCl_vs_SubstratePlant_150NaCl	RootvsSubstrate	D
USeq20	492.362	1.24059	0.372764	3.32809	0.000874427	0.00373404	Root_50Pi_vs_SubstratePlant_50Pi	RootvsSubstrate	D
USeq20	492.362	0.226592	0.359955	0.629501	0.529021	1	Shoot_1000Pi_vs_SubstratePlant_1000Pi	ShootvsSubstrate	D
USeq20	492.362	2.91454	0.388601	7.50007	6.37839e-14	2.7746e-12	Shoot_150NaCl_vs_SubstratePlant_150NaCl	ShootvsSubstrate	D
USeq20	492.362	0.728657	0.357017	2.04096	0.0412548	0.0999636	Root_31C_vs_SubstratePlant_31C	RootvsSubstrate	D
USeq20	492.362	0.350516	0.374705	0.935446	0.349558	0.694804	Shoot_100Pi_vs_SubstratePlant_100Pi	ShootvsSubstrate	D
USeq20	492.362	0.592949	0.37265	1.59117	0.111572	0.354119	Root_10Pi_vs_Shoot_10Pi	RootvsShoot	D
USeq20	492.362	1.00404	0.370281	2.71155	0.00669684	0.0277588	Shoot_8.2pH_vs_SubstratePlant_8.2pH	ShootvsSubstrate	D
USeq20	492.362	1.20611	0.371367	3.24777	0.00116314	0.00531167	Root_30Pi_vs_SubstratePlant_30Pi	RootvsSubstrate	D
USeq20	492.362	-0.912339	0.372162	-2.45145	0.014228	0.0597576	Shoot_0Pi_vs_SubstratePlant_0Pi	ShootvsSubstrate	D
USeq20	492.362	0.483278	0.376115	1.28492	0.19882	1	Root_1000Pi_vs_Shoot_1000Pi	RootvsShoot	D
USeq20	492.362	-0.631197	0.427569	-1.47625	0.139878	1	Root_200NaCl_vs_Shoot_200NaCl	RootvsShoot	D
USeq20	492.362	-0.8624	0.42842	-2.01298	0.0441172	0.758264	Root_150NaCl_vs_Shoot_150NaCl	RootvsShoot	D
USeq20	492.362	0.185756	0.372558	0.498596	0.618064	0.930648	Shoot_30Pi_vs_SubstratePlant_30Pi	ShootvsSubstrate	D
USeq20	492.362	0.691692	0.369259	1.87319	0.0610425	0.272493	Root_21C_vs_Shoot_21C	RootvsShoot	D
USeq20	492.362	-0.990392	0.386882	-2.55993	0.0104692	0.0910466	Root_100NaCl_vs_Shoot_100NaCl	RootvsShoot	D
USeq20	492.362	1.26496	0.370448	3.41468	0.000638564	0.0027139	Root_8.2pH_vs_SubstratePlant_8.2pH	RootvsSubstrate	D
USeq20	492.362	0.420162	0.387733	1.08364	0.278525	0.951627	Shoot_21C_vs_SubstratePlant_21C	ShootvsSubstrate	D
USeq20	492.362	0.0259329	0.38796	0.0668442	0.946706	1	Root_7pH_vs_Shoot_7pH	RootvsShoot	D
USeq20	492.362	1.0702	0.356253	3.00406	0.00266406	0.0110769	Shoot_31C_vs_SubstratePlant_31C	ShootvsSubstrate	D
USeq20	492.362	-0.029379	0.369623	-0.0794836	0.936648	1	Root_5.5pH_vs_SubstratePlant_5.5pH	RootvsSubstrate	D
USeq20	492.362	2.51613	0.388784	6.47179	9.68483e-11	3.05072e-09	Shoot_100NaCl_vs_SubstratePlant_100NaCl	ShootvsSubstrate	D
USeq20	492.362	1.01275	0.406843	2.48928	0.0128001	0.032681	Root_7pH_vs_SubstratePlant_7pH	RootvsSubstrate	D
USeq20	492.362	-0.0594337	0.389745	-0.152494	0.878797	1	Root_0Pi_vs_Shoot_0Pi	RootvsShoot	D
USeq20	492.362	1.02036	0.371285	2.74818	0.00599274	0.327298	Root_30Pi_vs_Shoot_30Pi	RootvsShoot	D
USeq20	492.362	-0.51726	0.387605	-1.3345	0.182039	0.441614	Shoot_10C_vs_SubstratePlant_10C	ShootvsSubstrate	D
USeq20	492.362	1.30615	0.372162	3.50964	0.000448707	0.0017827	Root_50NaCl_vs_SubstratePlant_50NaCl	RootvsSubstrate	D
USeq20	492.362	-0.971772	0.38999	-2.49179	0.0127103	0.0433902	Root_0Pi_vs_SubstratePlant_0Pi	RootvsSubstrate	D
USeq20	492.362	-0.245221	0.360317	-0.680569	0.496144	0.723002	Root_50NaCl_vs_Shoot_50NaCl	RootvsShoot	D
USeq21	1.24394	1.07527	16.6148	0.0647175	0.948399	NA	Root_8.2pH_vs_Shoot_8.2pH	RootvsShoot	B
USeq21	1.24394	0.560383	16.6148	0.0337279	0.973094	1	Root_30Pi_vs_SubstratePlant_30Pi	RootvsSubstrate	B
USeq21	1.24394	-0.826937	17.4268	-0.0474521	0.962153	1	Root_10C_vs_Shoot_10C	RootvsShoot	B
USeq21	1.24394	0	16.6148	0	1	1	Root_100Pi_vs_SubstratePlant_100Pi	RootvsSubstrate	B
USeq21	1.24394	0	16.6139	0	1	1	Shoot_10Pi_vs_SubstratePlant_10Pi	ShootvsSubstrate	B
USeq21	1.24394	0	19.3059	0	1	1	Root_150NaCl_vs_Shoot_150NaCl	RootvsShoot	B
USeq21	1.24394	0.0719565	17.4279	0.0041288	0.996706	1	Shoot_7pH_vs_SubstratePlant_7pH	ShootvsSubstrate	B
USeq21	1.24394	0	16.0119	0	1	1	Shoot_31C_vs_SubstratePlant_31C	ShootvsSubstrate	B
USeq21	1.24394	0	17.4279	0	1	1	Shoot_150NaCl_vs_SubstratePlant_150NaCl	ShootvsSubstrate	B
USeq21	1.24394	0	15.3826	0	1	1	Root_31C_vs_Shoot_31C	RootvsShoot	B
USeq21	1.24394	0	16.6148	0	1	1	Root_10C_vs_SubstratePlant_10C	RootvsSubstrate	B
USeq21	1.24394	0	18.5894	0	1	1	Root_200NaCl_vs_SubstratePlant_200NaCl	RootvsSubstrate	B
USeq21	1.24394	0	16.6137	0	1	1	Shoot_50Pi_vs_SubstratePlant_50Pi	ShootvsSubstrate	B
USeq21	1.24394	0	16.6148	0	1	1	Shoot_8.2pH_vs_SubstratePlant_8.2pH	ShootvsSubstrate	B
USeq21	1.24394	0	16.6148	0	1	NA	Root_10Pi_vs_Shoot_10Pi	RootvsShoot	B
USeq21	1.24394	0	17.4279	0	1	1	Root_21C_vs_SubstratePlant_21C	RootvsSubstrate	B
USeq21	1.24394	0	16.6148	0	1	1	Shoot_5.5pH_vs_SubstratePlant_5.5pH	ShootvsSubstrate	B
USeq21	1.24394	0	16.0106	0	1	1	Shoot_1000Pi_vs_SubstratePlant_1000Pi	ShootvsSubstrate	B
USeq21	1.24394	0	16.0112	0	1	1	Shoot_50NaCl_vs_SubstratePlant_50NaCl	ShootvsSubstrate	B
USeq21	1.24394	-1.65323	16.6146	-0.0995047	0.920738	1	Root_100Pi_vs_Shoot_100Pi	RootvsShoot	B
USeq21	1.24394	0	19.3086	0	1	1	Root_200NaCl_vs_Shoot_200NaCl	RootvsShoot	B
USeq21	1.24394	0	17.4267	0	1	1	Root_1000Pi_vs_SubstratePlant_1000Pi	RootvsSubstrate	B
USeq21	1.24394	0	16.0119	0	1	1	Root_31C_vs_SubstratePlant_31C	RootvsSubstrate	B
USeq21	1.24394	0	17.4279	0	1	1	Shoot_200NaCl_vs_SubstratePlant_200NaCl	ShootvsSubstrate	B
USeq21	1.24394	0	16.6148	0	1	1	Root_100NaCl_vs_SubstratePlant_100NaCl	RootvsSubstrate	B
USeq21	1.24394	-0.053208	16.6144	-0.00320253	0.997445	1	Root_30Pi_vs_Shoot_30Pi	RootvsShoot	B
USeq21	1.24394	0	16.8578	0	1	1	Root_1000Pi_vs_Shoot_1000Pi	RootvsShoot	B
USeq21	1.24394	0	16.6148	0	1	1	Root_5.5pH_vs_SubstratePlant_5.5pH	RootvsSubstrate	B
USeq21	1.24394	0	18.5752	0	1	1	Root_150NaCl_vs_SubstratePlant_150NaCl	RootvsSubstrate	B
USeq21	1.24394	0	16.0112	0	1	NA	Root_50NaCl_vs_Shoot_50NaCl	RootvsShoot	B
USeq21	1.24394	0	17.4279	0	1	1	Shoot_100NaCl_vs_SubstratePlant_100NaCl	ShootvsSubstrate	B
USeq21	1.24394	1.12542	16.6148	0.0677357	0.945996	1	Root_8.2pH_vs_SubstratePlant_8.2pH	RootvsSubstrate	B
USeq21	1.24394	0.613591	16.6144	0.0369313	0.97054	1	Shoot_30Pi_vs_SubstratePlant_30Pi	ShootvsSubstrate	B
USeq21	1.24394	0	16.614	0	1	1	Shoot_0Pi_vs_SubstratePlant_0Pi	ShootvsSubstrate	B
USeq21	1.24394	0	17.4279	0	1	1	Root_100NaCl_vs_Shoot_100NaCl	RootvsShoot	B
USeq21	1.24394	0	16.6148	0	1	1	Root_5.5pH_vs_Shoot_5.5pH	RootvsShoot	B
USeq21	1.24394	0	16.6139	0	1	1	Root_10Pi_vs_SubstratePlant_10Pi	RootvsSubstrate	B
USeq21	1.24394	0	16.6137	0	1	1	Root_50Pi_vs_SubstratePlant_50Pi	RootvsSubstrate	B
USeq21	1.24394	1.1626	17.4268	0.0667134	0.94681	1	Shoot_10C_vs_SubstratePlant_10C	ShootvsSubstrate	B
USeq21	1.24394	0	17.4272	0	1	1	Root_0Pi_vs_SubstratePlant_0Pi	RootvsSubstrate	B
USeq21	1.24394	0	17.4279	0	1	1	Root_0Pi_vs_Shoot_0Pi	RootvsShoot	B
USeq21	1.24394	0	16.6148	0	1	NA	Root_21C_vs_Shoot_21C	RootvsShoot	B
USeq21	1.24394	0	16.6148	0	1	NA	Root_50Pi_vs_Shoot_50Pi	RootvsShoot	B
USeq21	1.24394	0	17.4279	0	1	1	Shoot_21C_vs_SubstratePlant_21C	ShootvsSubstrate	B
USeq21	1.24394	0.990249	16.6146	0.0596012	0.952473	1	Shoot_100Pi_vs_SubstratePlant_100Pi	ShootvsSubstrate	B
USeq21	1.24394	1.36465	17.4239	0.0783208	0.937573	1	Root_7pH_vs_Shoot_7pH	RootvsShoot	B
USeq21	1.24394	1.43661	18.1963	0.0789508	0.937072	1	Root_7pH_vs_SubstratePlant_7pH	RootvsSubstrate	B
USeq21	1.24394	0	16.6148	0	1	1	Root_50NaCl_vs_SubstratePlant_50NaCl	RootvsSubstrate	B
USeq22	0.175473	0	16.6137	0	1	1	Shoot_50Pi_vs_SubstratePlant_50Pi	ShootvsSubstrate	B
USeq22	0.175473	0	16.0113	0	1	1	Shoot_50NaCl_vs_SubstratePlant_50NaCl	ShootvsSubstrate	B
USeq22	0.175473	0	16.6148	0	1	NA	Root_8.2pH_vs_Shoot_8.2pH	RootvsShoot	B
USeq22	0.175473	0.704906	18.5752	0.0379489	0.969728	NA	Root_150NaCl_vs_SubstratePlant_150NaCl	RootvsSubstrate	B
USeq22	0.175473	0.774682	17.4278	0.0444511	0.964545	1	Root_21C_vs_SubstratePlant_21C	RootvsSubstrate	B
USeq22	0.175473	0	16.6148	0	1	1	Root_100Pi_vs_SubstratePlant_100Pi	RootvsSubstrate	B
USeq22	0.175473	0.753267	19.3059	0.0390174	0.968876	1	Root_150NaCl_vs_Shoot_150NaCl	RootvsShoot	B
USeq22	0.175473	0	16.6148	0	1	1	Root_30Pi_vs_SubstratePlant_30Pi	RootvsSubstrate	B
USeq22	0.175473	0	16.6148	0	1	1	Shoot_5.5pH_vs_SubstratePlant_5.5pH	ShootvsSubstrate	B
USeq22	0.175473	0	16.6142	0	1	1	Shoot_10Pi_vs_SubstratePlant_10Pi	ShootvsSubstrate	B
USeq22	0.175473	0	16.0108	0	1	1	Shoot_1000Pi_vs_SubstratePlant_1000Pi	ShootvsSubstrate	B
USeq22	0.175473	0	16.6148	0	1	1	Shoot_30Pi_vs_SubstratePlant_30Pi	ShootvsSubstrate	B
USeq22	0.175473	0	16.6143	0	1	1	Shoot_0Pi_vs_SubstratePlant_0Pi	ShootvsSubstrate	B
USeq22	0.175473	0	17.4269	0	1	1	Root_1000Pi_vs_SubstratePlant_1000Pi	RootvsSubstrate	B
USeq22	0.175473	0	16.6148	0	1	1	Shoot_8.2pH_vs_SubstratePlant_8.2pH	ShootvsSubstrate	B
USeq22	0.175473	0	17.4279	0	1	NA	Shoot_7pH_vs_SubstratePlant_7pH	ShootvsSubstrate	B
USeq22	0.175473	0	16.6148	0	1	1	Root_5.5pH_vs_Shoot_5.5pH	RootvsShoot	B
USeq22	0.175473	0	17.4274	0	1	NA	Root_0Pi_vs_SubstratePlant_0Pi	RootvsSubstrate	B
USeq22	0.175473	0	16.0119	0	1	1	Shoot_31C_vs_SubstratePlant_31C	ShootvsSubstrate	B
USeq22	0.175473	0	16.6148	0	1	1	Root_5.5pH_vs_SubstratePlant_5.5pH	RootvsSubstrate	B
USeq22	0.175473	0	18.2001	0	1	NA	Root_7pH_vs_SubstratePlant_7pH	RootvsSubstrate	B
USeq22	0.175473	0	16.6142	0	1	1	Root_10Pi_vs_SubstratePlant_10Pi	RootvsSubstrate	B
USeq22	0.175473	0	16.6148	0	1	1	Root_100Pi_vs_Shoot_100Pi	RootvsShoot	B
USeq22	0.175473	0	17.4279	0	1	1	Root_0Pi_vs_Shoot_0Pi	RootvsShoot	B
USeq22	0.175473	0	15.3826	0	1	NA	Root_31C_vs_Shoot_31C	RootvsShoot	B
USeq22	0.175473	0	16.6148	0	1	1	Root_50NaCl_vs_SubstratePlant_50NaCl	RootvsSubstrate	B
USeq22	0.175473	0	17.4279	0	1	NA	Root_100NaCl_vs_Shoot_100NaCl	RootvsShoot	B
USeq22	0.175473	0	16.6148	0	1	1	Root_100NaCl_vs_SubstratePlant_100NaCl	RootvsSubstrate	B
USeq22	0.175473	0	17.4279	0	1	NA	Root_10C_vs_Shoot_10C	RootvsShoot	B
USeq22	0.175473	0	16.0119	0	1	NA	Root_31C_vs_SubstratePlant_31C	RootvsSubstrate	B
USeq22	0.175473	0	18.5894	0	1	1	Root_200NaCl_vs_SubstratePlant_200NaCl	RootvsSubstrate	B
USeq22	0.175473	0	16.6148	0	1	1	Root_10C_vs_SubstratePlant_10C	RootvsSubstrate	B
USeq22	0.175473	0.561961	16.6146	0.0338232	0.973018	NA	Root_21C_vs_Shoot_21C	RootvsShoot	B
USeq22	0.175473	0	16.6148	0	1	NA	Root_10Pi_vs_Shoot_10Pi	RootvsShoot	B
USeq22	0.175473	0	16.6137	0	1	1	Root_50Pi_vs_SubstratePlant_50Pi	RootvsSubstrate	B
USeq22	0.175473	0	17.4279	0	1	1	Shoot_200NaCl_vs_SubstratePlant_200NaCl	ShootvsSubstrate	B
USeq22	0.175473	0	19.3086	0	1	1	Root_200NaCl_vs_Shoot_200NaCl	RootvsShoot	B
USeq22	0.175473	0	17.4279	0	1	1	Root_7pH_vs_Shoot_7pH	RootvsShoot	B
USeq22	0.175473	0	16.6148	0	1	1	Root_8.2pH_vs_SubstratePlant_8.2pH	RootvsSubstrate	B
USeq22	0.175473	0	16.0113	0	1	NA	Root_50NaCl_vs_Shoot_50NaCl	RootvsShoot	B
USeq22	0.175473	0	16.8578	0	1	1	Root_1000Pi_vs_Shoot_1000Pi	RootvsShoot	B
USeq22	0.175473	0	17.4279	0	1	1	Shoot_21C_vs_SubstratePlant_21C	ShootvsSubstrate	B
USeq22	0.175473	0	17.4279	0	1	1	Shoot_10C_vs_SubstratePlant_10C	ShootvsSubstrate	B
USeq22	0.175473	0	17.4279	0	1	NA	Shoot_100NaCl_vs_SubstratePlant_100NaCl	ShootvsSubstrate	B
USeq22	0.175473	0	16.6148	0	1	1	Shoot_100Pi_vs_SubstratePlant_100Pi	ShootvsSubstrate	B
USeq22	0.175473	0	17.4279	0	1	1	Shoot_150NaCl_vs_SubstratePlant_150NaCl	ShootvsSubstrate	B
USeq22	0.175473	0	16.6148	0	1	NA	Root_50Pi_vs_Shoot_50Pi	RootvsShoot	B
USeq22	0.175473	0	16.6148	0	1	1	Root_30Pi_vs_Shoot_30Pi	RootvsShoot	B
USeq23	7.74821	3.67977	1.07191	3.4329	0.000597159	0.00363073	Shoot_5.5pH_vs_SubstratePlant_5.5pH	ShootvsSubstrate	D
USeq23	7.74821	-1.72111	0.848274	-2.02896	0.0424628	0.160052	Shoot_0Pi_vs_SubstratePlant_0Pi	ShootvsSubstrate	D
USeq23	7.74821	3.85643	1.0065	3.83153	0.000127346	0.000597211	Shoot_50NaCl_vs_SubstratePlant_50NaCl	ShootvsSubstrate	D
USeq23	7.74821	2.53187	0.845854	2.99327	0.00276001	0.01104	Root_30Pi_vs_SubstratePlant_30Pi	RootvsSubstrate	D
USeq23	7.74821	1.84863	0.923219	2.00238	0.0452439	0.17275	Shoot_1000Pi_vs_SubstratePlant_1000Pi	ShootvsSubstrate	D
USeq23	7.74821	4.7163	0.823371	5.72804	1.01599e-08	1.18176e-07	Root_21C_vs_SubstratePlant_21C	RootvsSubstrate	D
USeq23	7.74821	2.63088	0.85256	3.08586	0.00202966	0.0102883	Root_10C_vs_SubstratePlant_10C	RootvsSubstrate	D
USeq23	7.74821	0.63939	0.71875	0.889586	0.373688	1	Root_150NaCl_vs_Shoot_150NaCl	RootvsShoot	D
USeq23	7.74821	0.210609	0.830429	0.253615	0.799793	1	Shoot_10Pi_vs_SubstratePlant_10Pi	ShootvsSubstrate	D
USeq23	7.74821	4.35033	0.964699	4.50952	6.49754e-06	3.11882e-05	Root_150NaCl_vs_SubstratePlant_150NaCl	RootvsSubstrate	D
USeq23	7.74821	1.58733	1.06593	1.48915	0.136449	0.382938	Shoot_8.2pH_vs_SubstratePlant_8.2pH	ShootvsSubstrate	D
USeq23	7.74821	5.10259	0.634174	8.04604	8.55141e-16	1.93018e-14	Shoot_31C_vs_SubstratePlant_31C	ShootvsSubstrate	D
USeq23	7.74821	0.424083	0.731978	0.579366	0.562342	1	Root_5.5pH_vs_Shoot_5.5pH	RootvsShoot	D
USeq23	7.74821	5.1328	0.979149	5.2421	1.58762e-07	1.34066e-06	Root_100NaCl_vs_SubstratePlant_100NaCl	RootvsSubstrate	D
USeq23	7.74821	1.52061	0.83796	1.81466	0.0695764	0.271348	Root_8.2pH_vs_Shoot_8.2pH	RootvsShoot	D
USeq23	7.74821	3.18049	1.01526	3.1327	0.00173207	0.00682002	Shoot_100NaCl_vs_SubstratePlant_100NaCl	ShootvsSubstrate	D
USeq23	7.74821	2.03158	0.802848	2.53046	0.0113912	0.1291	Root_0Pi_vs_Shoot_0Pi	RootvsShoot	D
USeq23	7.74821	3.6223	1.14037	3.17643	0.00149097	0.00559115	Shoot_7pH_vs_SubstratePlant_7pH	ShootvsSubstrate	D
USeq23	7.74821	1.29495	0.976971	1.32548	0.185013	0.453581	Shoot_50Pi_vs_SubstratePlant_50Pi	ShootvsSubstrate	D
USeq23	7.74821	2.33978	0.932056	2.51035	0.0120612	0.0450709	Root_1000Pi_vs_SubstratePlant_1000Pi	RootvsSubstrate	D
USeq23	7.74821	4.10385	1.04514	3.92661	8.61506e-05	0.000514032	Root_5.5pH_vs_SubstratePlant_5.5pH	RootvsSubstrate	D
USeq23	7.74821	-0.561456	0.75142	-0.747193	0.454947	1	Root_100Pi_vs_Shoot_100Pi	RootvsShoot	D
USeq23	7.74821	2.10868	0.961589	2.19291	0.0283136	0.0862576	Root_100Pi_vs_SubstratePlant_100Pi	RootvsSubstrate	D
USeq23	7.74821	0.310467	0.766144	0.405233	0.685306	1	Root_0Pi_vs_SubstratePlant_0Pi	RootvsSubstrate	D
USeq23	7.74821	0.581671	0.776475	0.749118	0.453786	1	Root_200NaCl_vs_Shoot_200NaCl	RootvsShoot	D
USeq23	7.74821	5.25362	0.996981	5.26953	1.3677e-07	1.05817e-06	Root_50NaCl_vs_SubstratePlant_50NaCl	RootvsSubstrate	D
USeq23	7.74821	0.545919	0.951437	0.573784	0.566114	0.893506	Shoot_30Pi_vs_SubstratePlant_30Pi	ShootvsSubstrate	D
USeq23	7.74821	4.61653	1.06623	4.32978	1.49259e-05	0.000105779	Shoot_200NaCl_vs_SubstratePlant_200NaCl	ShootvsSubstrate	D
USeq23	7.74821	0.491151	0.727255	0.675348	0.499454	1	Root_1000Pi_vs_Shoot_1000Pi	RootvsShoot	D
USeq23	7.74821	1.98595	0.803349	2.47209	0.0134325	0.461741	Root_30Pi_vs_Shoot_30Pi	RootvsShoot	D
USeq23	7.74821	3.99371	0.640553	6.23478	4.52412e-10	3.80026e-09	Root_31C_vs_SubstratePlant_31C	RootvsSubstrate	D
USeq23	7.74821	3.71094	0.944785	3.92781	8.57237e-05	0.00057369	Shoot_150NaCl_vs_SubstratePlant_150NaCl	ShootvsSubstrate	D
USeq23	7.74821	5.1982	1.08277	4.80085	1.57991e-06	1.45352e-05	Root_200NaCl_vs_SubstratePlant_200NaCl	RootvsSubstrate	D
USeq23	7.74821	0.183094	0.741633	0.24688	0.805001	1	Root_10C_vs_Shoot_10C	RootvsShoot	D
USeq23	7.74821	1.18601	0.720756	1.64551	0.0998655	0.331372	Root_10Pi_vs_Shoot_10Pi	RootvsShoot	D
USeq23	7.74821	1.3972	0.641685	2.17739	0.0294518	NA	Root_50NaCl_vs_Shoot_50NaCl	RootvsShoot	D
USeq23	7.74821	1.11261	0.77863	1.42894	0.153022	0.379495	Root_50Pi_vs_Shoot_50Pi	RootvsShoot	D
USeq23	7.74821	-0.381564	0.851494	-0.448112	0.654073	1	Root_7pH_vs_Shoot_7pH	RootvsShoot	D
USeq23	7.74821	3.10794	1.01088	3.0745	0.00210858	0.00775046	Root_8.2pH_vs_SubstratePlant_8.2pH	RootvsSubstrate	D
USeq23	7.74821	2.40757	0.928798	2.59213	0.00953833	0.032065	Root_50Pi_vs_SubstratePlant_50Pi	RootvsSubstrate	D
USeq23	7.74821	1.95231	0.65366	2.98673	0.00281978	0.0296076	Root_100NaCl_vs_Shoot_100NaCl	RootvsShoot	D
USeq23	7.74821	0.982638	0.599146	1.64006	0.100992	0.381015	Root_21C_vs_Shoot_21C	RootvsShoot	D
USeq23	7.74821	1.39662	0.770491	1.81263	0.0698887	0.24461	Root_10Pi_vs_SubstratePlant_10Pi	RootvsSubstrate	D
USeq23	7.74821	3.24074	1.21304	2.67158	0.0075496	0.0201323	Root_7pH_vs_SubstratePlant_7pH	RootvsSubstrate	D
USeq23	7.74821	3.73366	0.831656	4.48943	7.14149e-06	6.65457e-05	Shoot_21C_vs_SubstratePlant_21C	ShootvsSubstrate	D
USeq23	7.74821	-1.10889	0.534473	-2.07473	0.0380117	0.218567	Root_31C_vs_Shoot_31C	RootvsShoot	D
USeq23	7.74821	2.67014	0.985288	2.71001	0.00672818	0.0267088	Shoot_100Pi_vs_SubstratePlant_100Pi	ShootvsSubstrate	D
USeq23	7.74821	2.44778	0.89515	2.7345	0.00624759	0.0255761	Shoot_10C_vs_SubstratePlant_10C	ShootvsSubstrate	D
USeq24	0.0278918	0	17.4268	0	1	NA	Root_1000Pi_vs_SubstratePlant_1000Pi	RootvsSubstrate	B
USeq24	0.0278918	0	16.0113	0	1	NA	Shoot_50NaCl_vs_SubstratePlant_50NaCl	ShootvsSubstrate	B
USeq24	0.0278918	0	16.0108	0	1	NA	Shoot_1000Pi_vs_SubstratePlant_1000Pi	ShootvsSubstrate	B
USeq24	0.0278918	0	16.8578	0	1	1	Root_1000Pi_vs_Shoot_1000Pi	RootvsShoot	B
USeq24	0.0278918	0	17.4279	0	1	NA	Root_10C_vs_Shoot_10C	RootvsShoot	B
USeq24	0.0278918	0	16.6148	0	1	NA	Root_10C_vs_SubstratePlant_10C	RootvsSubstrate	B
USeq24	0.0278918	0	18.5752	0	1	NA	Root_150NaCl_vs_SubstratePlant_150NaCl	RootvsSubstrate	B
USeq24	0.0278918	0	16.6141	0	1	NA	Shoot_10Pi_vs_SubstratePlant_10Pi	ShootvsSubstrate	B
USeq24	0.0278918	0	16.0119	0	1	NA	Shoot_31C_vs_SubstratePlant_31C	ShootvsSubstrate	B
USeq24	0.0278918	0	16.0113	0	1	NA	Root_50NaCl_vs_Shoot_50NaCl	RootvsShoot	B
USeq24	0.0278918	0	16.6148	0	1	NA	Shoot_30Pi_vs_SubstratePlant_30Pi	ShootvsSubstrate	B
USeq24	0.0278918	0	16.6137	0	1	NA	Shoot_50Pi_vs_SubstratePlant_50Pi	ShootvsSubstrate	B
USeq24	0.0278918	0	17.4274	0	1	NA	Root_0Pi_vs_SubstratePlant_0Pi	RootvsSubstrate	B
USeq24	0.0278918	0	16.6148	0	1	1	Root_5.5pH_vs_Shoot_5.5pH	RootvsShoot	B
USeq24	0.0278918	0	17.4279	0	1	NA	Shoot_200NaCl_vs_SubstratePlant_200NaCl	ShootvsSubstrate	B
USeq24	0.0278918	0	17.4279	0	1	NA	Shoot_100NaCl_vs_SubstratePlant_100NaCl	ShootvsSubstrate	B
USeq24	0.0278918	0.530979	16.6148	0.0319581	0.974505	1	Shoot_8.2pH_vs_SubstratePlant_8.2pH	ShootvsSubstrate	B
USeq24	0.0278918	0	16.6142	0	1	NA	Shoot_0Pi_vs_SubstratePlant_0Pi	ShootvsSubstrate	B
USeq24	0.0278918	1.46258	17.4279	0.0839217	0.933119	NA	Root_100NaCl_vs_Shoot_100NaCl	RootvsShoot	B
USeq24	0.0278918	0	16.6148	0	1	NA	Root_100Pi_vs_SubstratePlant_100Pi	RootvsSubstrate	B
USeq24	0.0278918	0.762368	16.6148	0.0458849	0.963402	NA	Root_100NaCl_vs_SubstratePlant_100NaCl	RootvsSubstrate	B
USeq24	0.0278918	0	17.4279	0	1	NA	Root_0Pi_vs_Shoot_0Pi	RootvsShoot	B
USeq24	0.0278918	0	16.6148	0	1	NA	Shoot_5.5pH_vs_SubstratePlant_5.5pH	ShootvsSubstrate	B
USeq24	0.0278918	-0.413549	16.6134	-0.0248924	0.980141	NA	Root_10Pi_vs_SubstratePlant_10Pi	RootvsSubstrate	B
USeq24	0.0278918	0	16.6148	0	1	NA	Root_50NaCl_vs_SubstratePlant_50NaCl	RootvsSubstrate	B
USeq24	0.0278918	0	16.6148	0	1	1	Root_5.5pH_vs_SubstratePlant_5.5pH	RootvsSubstrate	B
USeq24	0.0278918	0	16.6148	0	1	1	Root_100Pi_vs_Shoot_100Pi	RootvsShoot	B
USeq24	0.0278918	0.0394805	16.6141	0.00237633	0.998104	NA	Root_10Pi_vs_Shoot_10Pi	RootvsShoot	B
USeq24	0.0278918	1.10753	16.0111	0.0691725	0.944852	NA	Root_31C_vs_SubstratePlant_31C	RootvsSubstrate	B
USeq24	0.0278918	0.113606	16.6148	0.00683763	0.994544	NA	Root_8.2pH_vs_Shoot_8.2pH	RootvsShoot	B
USeq24	0.0278918	0.665052	18.1994	0.0365425	0.97085	NA	Root_7pH_vs_SubstratePlant_7pH	RootvsSubstrate	B
USeq24	0.0278918	0	19.3086	0	1	1	Root_200NaCl_vs_Shoot_200NaCl	RootvsShoot	B
USeq24	0.0278918	0	18.5894	0	1	1	Root_200NaCl_vs_SubstratePlant_200NaCl	RootvsSubstrate	B
USeq24	0.0278918	0	17.4279	0	1	1	Shoot_21C_vs_SubstratePlant_21C	ShootvsSubstrate	B
USeq24	0.0278918	-0.54861	19.3059	-0.0284167	0.97733	1	Root_150NaCl_vs_Shoot_150NaCl	RootvsShoot	B
USeq24	0.0278918	0	16.6148	0	1	NA	Root_8.2pH_vs_SubstratePlant_8.2pH	RootvsSubstrate	B
USeq24	0.0278918	0	17.4279	0	1	NA	Shoot_7pH_vs_SubstratePlant_7pH	ShootvsSubstrate	B
USeq24	0.0278918	0	16.6148	0	1	NA	Shoot_100Pi_vs_SubstratePlant_100Pi	ShootvsSubstrate	B
USeq24	0.0278918	1.05403	17.4272	0.060482	0.951772	1	Root_7pH_vs_Shoot_7pH	RootvsShoot	B
USeq24	0.0278918	0.558062	16.6147	0.0335885	0.973205	NA	Root_21C_vs_Shoot_21C	RootvsShoot	B
USeq24	0.0278918	0	16.6137	0	1	NA	Root_50Pi_vs_SubstratePlant_50Pi	RootvsSubstrate	B
USeq24	0.0278918	0.532589	17.4279	0.0305595	0.975621	1	Shoot_150NaCl_vs_SubstratePlant_150NaCl	ShootvsSubstrate	B
USeq24	0.0278918	0	16.6148	0	1	NA	Root_30Pi_vs_SubstratePlant_30Pi	RootvsSubstrate	B
USeq24	0.0278918	0	16.6148	0	1	1	Root_30Pi_vs_Shoot_30Pi	RootvsShoot	B
USeq24	0.0278918	0.766992	17.4278	0.0440096	0.964897	1	Root_21C_vs_SubstratePlant_21C	RootvsSubstrate	B
USeq24	0.0278918	1.14251	15.3817	0.0742769	0.94079	NA	Root_31C_vs_Shoot_31C	RootvsShoot	B
USeq24	0.0278918	0	16.6148	0	1	NA	Root_50Pi_vs_Shoot_50Pi	RootvsShoot	B
USeq24	0.0278918	0	17.4279	0	1	NA	Shoot_10C_vs_SubstratePlant_10C	ShootvsSubstrate	B
USeq25	1.96652	0	17.4279	0	1	1	Shoot_100NaCl_vs_SubstratePlant_100NaCl	ShootvsSubstrate	B
USeq25	1.96652	0	16.0119	0	1	1	Shoot_31C_vs_SubstratePlant_31C	ShootvsSubstrate	B
USeq25	1.96652	0	16.614	0	1	1	Shoot_10Pi_vs_SubstratePlant_10Pi	ShootvsSubstrate	B
USeq25	1.96652	0	16.6148	0	1	1	Shoot_8.2pH_vs_SubstratePlant_8.2pH	ShootvsSubstrate	B
USeq25	1.96652	0	16.6148	0	1	1	Shoot_30Pi_vs_SubstratePlant_30Pi	ShootvsSubstrate	B
USeq25	1.96652	0	16.0112	0	1	1	Shoot_50NaCl_vs_SubstratePlant_50NaCl	ShootvsSubstrate	B
USeq25	1.96652	0	16.6148	0	1	1	Root_100Pi_vs_SubstratePlant_100Pi	RootvsSubstrate	B
USeq25	1.96652	0	16.8578	0	1	1	Root_1000Pi_vs_Shoot_1000Pi	RootvsShoot	B
USeq25	1.96652	0	16.6148	0	1	1	Root_50NaCl_vs_SubstratePlant_50NaCl	RootvsSubstrate	B
USeq25	1.96652	0	17.4279	0	1	1	Root_0Pi_vs_Shoot_0Pi	RootvsShoot	B
USeq25	1.96652	0	17.4272	0	1	1	Root_0Pi_vs_SubstratePlant_0Pi	RootvsSubstrate	B
USeq25	1.96652	0	16.6148	0	1	1	Root_10C_vs_SubstratePlant_10C	RootvsSubstrate	B
USeq25	1.96652	0	16.6137	0	1	1	Shoot_50Pi_vs_SubstratePlant_50Pi	ShootvsSubstrate	B
USeq25	1.96652	0.997091	17.4279	0.0572122	0.954376	1	Root_100NaCl_vs_Shoot_100NaCl	RootvsShoot	B
USeq25	1.96652	0	17.4279	0	1	1	Root_10C_vs_Shoot_10C	RootvsShoot	B
USeq25	1.96652	0	16.0112	0	1	NA	Root_50NaCl_vs_Shoot_50NaCl	RootvsShoot	B
USeq25	1.96652	0	18.5894	0	1	1	Root_200NaCl_vs_SubstratePlant_200NaCl	RootvsSubstrate	B
USeq25	1.96652	0	19.3086	0	1	1	Root_200NaCl_vs_Shoot_200NaCl	RootvsShoot	B
USeq25	1.96652	0	16.6148	0	1	1	Shoot_5.5pH_vs_SubstratePlant_5.5pH	ShootvsSubstrate	B
USeq25	1.96652	0	16.614	0	1	1	Root_10Pi_vs_SubstratePlant_10Pi	RootvsSubstrate	B
USeq25	1.96652	0	17.4279	0	1	1	Shoot_200NaCl_vs_SubstratePlant_200NaCl	ShootvsSubstrate	B
USeq25	1.96652	0	16.6148	0	1	1	Root_5.5pH_vs_SubstratePlant_5.5pH	RootvsSubstrate	B
USeq25	1.96652	0.0514033	17.4279	0.00294948	0.997647	1	Root_7pH_vs_Shoot_7pH	RootvsShoot	B
USeq25	1.96652	0	16.6148	0	1	1	Shoot_100Pi_vs_SubstratePlant_100Pi	ShootvsSubstrate	B
USeq25	1.96652	0	19.3059	0	1	1	Root_150NaCl_vs_Shoot_150NaCl	RootvsShoot	B
USeq25	1.96652	0.0764154	17.4279	0.00438465	0.996502	1	Shoot_7pH_vs_SubstratePlant_7pH	ShootvsSubstrate	B
USeq25	1.96652	0	17.4279	0	1	1	Shoot_21C_vs_SubstratePlant_21C	ShootvsSubstrate	B
USeq25	1.96652	0	16.6148	0	1	1	Root_5.5pH_vs_Shoot_5.5pH	RootvsShoot	B
USeq25	1.96652	0	16.6148	0	1	NA	Root_10Pi_vs_Shoot_10Pi	RootvsShoot	B
USeq25	1.96652	0	18.5752	0	1	1	Root_150NaCl_vs_SubstratePlant_150NaCl	RootvsSubstrate	B
USeq25	1.96652	0	16.6148	0	1	1	Root_100Pi_vs_Shoot_100Pi	RootvsShoot	B
USeq25	1.96652	0	16.6148	0	1	1	Root_30Pi_vs_Shoot_30Pi	RootvsShoot	B
USeq25	1.96652	0	16.6148	0	1	NA	Root_21C_vs_Shoot_21C	RootvsShoot	B
USeq25	1.96652	0	18.2001	0	1	1	Root_7pH_vs_SubstratePlant_7pH	RootvsSubstrate	B
USeq25	1.96652	0	17.4279	0	1	1	Shoot_10C_vs_SubstratePlant_10C	ShootvsSubstrate	B
USeq25	1.96652	0	16.6148	0	1	NA	Root_50Pi_vs_Shoot_50Pi	RootvsShoot	B
USeq25	1.96652	0	16.6148	0	1	1	Root_8.2pH_vs_SubstratePlant_8.2pH	RootvsSubstrate	B
USeq25	1.96652	0	17.4279	0	1	1	Shoot_150NaCl_vs_SubstratePlant_150NaCl	ShootvsSubstrate	B
USeq25	1.96652	0	15.3826	0	1	1	Root_31C_vs_Shoot_31C	RootvsShoot	B
USeq25	1.96652	0	16.0119	0	1	1	Root_31C_vs_SubstratePlant_31C	RootvsSubstrate	B
USeq25	1.96652	0	16.614	0	1	1	Shoot_0Pi_vs_SubstratePlant_0Pi	ShootvsSubstrate	B
USeq25	1.96652	0	16.6148	0	1	NA	Root_8.2pH_vs_Shoot_8.2pH	RootvsShoot	B
USeq25	1.96652	0.281537	16.6148	0.0169449	0.986481	1	Root_100NaCl_vs_SubstratePlant_100NaCl	RootvsSubstrate	B
USeq25	1.96652	0	17.4279	0	1	1	Root_21C_vs_SubstratePlant_21C	RootvsSubstrate	B
USeq25	1.96652	0	17.4267	0	1	1	Root_1000Pi_vs_SubstratePlant_1000Pi	RootvsSubstrate	B
USeq25	1.96652	0	16.6137	0	1	1	Root_50Pi_vs_SubstratePlant_50Pi	RootvsSubstrate	B
USeq25	1.96652	0	16.0106	0	1	1	Shoot_1000Pi_vs_SubstratePlant_1000Pi	ShootvsSubstrate	B
USeq25	1.96652	0	16.6148	0	1	1	Root_30Pi_vs_SubstratePlant_30Pi	RootvsSubstrate	B
USeq26	9.18569	0	4.41995	0	1	1	Root_5.5pH_vs_Shoot_5.5pH	RootvsShoot	B
USeq26	9.18569	0.754954	4.62112	0.16337	0.870227	1	Root_0Pi_vs_Shoot_0Pi	RootvsShoot	B
USeq26	9.18569	0	4.2567	0	1	1	Shoot_50NaCl_vs_SubstratePlant_50NaCl	ShootvsSubstrate	B
USeq26	9.18569	0.389526	4.41181	0.0882917	0.929645	1	Root_100Pi_vs_SubstratePlant_100Pi	RootvsSubstrate	B
USeq26	9.18569	0.741619	4.6265	0.160298	0.872646	1	Shoot_7pH_vs_SubstratePlant_7pH	ShootvsSubstrate	B
USeq26	9.18569	0.548713	4.41995	0.124145	0.901201	1	Root_21C_vs_Shoot_21C	RootvsShoot	B
USeq26	9.18569	0	4.94542	0	1	1	Root_200NaCl_vs_SubstratePlant_200NaCl	RootvsSubstrate	B
USeq26	9.18569	0	4.41995	0	1	1	Shoot_5.5pH_vs_SubstratePlant_5.5pH	ShootvsSubstrate	B
USeq26	9.18569	0	4.41995	0	1	1	Root_5.5pH_vs_SubstratePlant_5.5pH	RootvsSubstrate	B
USeq26	9.18569	2.42664	4.3867	0.55318	0.58014	0.906886	Root_8.2pH_vs_SubstratePlant_8.2pH	RootvsSubstrate	B
USeq26	9.18569	-1.13929	4.32217	-0.263591	0.792095	1	Root_8.2pH_vs_Shoot_8.2pH	RootvsShoot	B
USeq26	9.18569	0.175981	4.39257	0.0400633	0.968043	1	Root_10Pi_vs_SubstratePlant_10Pi	RootvsSubstrate	B
USeq26	9.18569	-1.62613	5.1241	-0.31735	0.750978	1	Root_200NaCl_vs_Shoot_200NaCl	RootvsShoot	B
USeq26	9.18569	0	4.63633	0	1	1	Shoot_21C_vs_SubstratePlant_21C	ShootvsSubstrate	B
USeq26	9.18569	0	4.41995	0	1	1	Shoot_30Pi_vs_SubstratePlant_30Pi	ShootvsSubstrate	B
USeq26	9.18569	1.1502	4.39317	0.261815	0.793464	1	Shoot_10Pi_vs_SubstratePlant_10Pi	ShootvsSubstrate	B
USeq26	9.18569	0	5.13608	0	1	1	Root_150NaCl_vs_Shoot_150NaCl	RootvsShoot	B
USeq26	9.18569	0	4.41995	0	1	1	Root_10C_vs_SubstratePlant_10C	RootvsSubstrate	B
USeq26	9.18569	1.14497	4.40662	0.259829	0.794995	1	Root_30Pi_vs_Shoot_30Pi	RootvsShoot	B
USeq26	9.18569	-1.84522	4.38157	-0.421131	0.673659	0.833678	Root_50Pi_vs_Shoot_50Pi	RootvsShoot	B
USeq26	9.18569	0.396653	4.25953	0.0931213	0.925807	1	Shoot_31C_vs_SubstratePlant_31C	ShootvsSubstrate	B
USeq26	9.18569	0.730492	4.63633	0.157558	0.874805	1	Root_21C_vs_SubstratePlant_21C	RootvsSubstrate	B
USeq26	9.18569	0	4.25953	0	1	1	Root_31C_vs_SubstratePlant_31C	RootvsSubstrate	B
USeq26	9.18569	-0.0217323	4.61821	-0.00470578	0.996245	1	Root_1000Pi_vs_SubstratePlant_1000Pi	RootvsSubstrate	B
USeq26	9.18569	-0.974219	4.3772	-0.222567	0.823873	1	Root_10Pi_vs_Shoot_10Pi	RootvsShoot	B
USeq26	9.18569	0	4.2567	0	1	NA	Root_50NaCl_vs_Shoot_50NaCl	RootvsShoot	B
USeq26	9.18569	3.56592	4.35591	0.818639	0.412992	0.984392	Shoot_8.2pH_vs_SubstratePlant_8.2pH	ShootvsSubstrate	B
USeq26	9.18569	-0.516031	4.61786	-0.111747	0.911024	1	Root_0Pi_vs_SubstratePlant_0Pi	RootvsSubstrate	B
USeq26	9.18569	1.82232	4.38281	0.415787	0.677566	1	Shoot_50Pi_vs_SubstratePlant_50Pi	ShootvsSubstrate	B
USeq26	9.18569	0	4.63633	0	1	1	Root_10C_vs_Shoot_10C	RootvsShoot	B
USeq26	9.18569	0	4.94164	0	1	1	Root_150NaCl_vs_SubstratePlant_150NaCl	RootvsSubstrate	B
USeq26	9.18569	-1.42471	4.39672	-0.324039	0.745909	1	Root_100Pi_vs_Shoot_100Pi	RootvsShoot	B
USeq26	9.18569	0	4.25404	0	1	1	Shoot_1000Pi_vs_SubstratePlant_1000Pi	ShootvsSubstrate	B
USeq26	9.18569	-0.0229023	4.41078	-0.00519236	0.995857	1	Root_50Pi_vs_SubstratePlant_50Pi	RootvsSubstrate	B
USeq26	9.18569	0	4.63633	0	1	1	Shoot_150NaCl_vs_SubstratePlant_150NaCl	ShootvsSubstrate	B
USeq26	9.18569	1.30549	4.40662	0.296257	0.767034	1	Root_30Pi_vs_SubstratePlant_30Pi	RootvsSubstrate	B
USeq26	9.18569	0.281573	4.41995	0.0637049	0.949205	1	Root_100NaCl_vs_SubstratePlant_100NaCl	RootvsSubstrate	B
USeq26	9.18569	1.00912	4.63633	0.217655	0.827698	1	Root_100NaCl_vs_Shoot_100NaCl	RootvsShoot	B
USeq26	9.18569	1.81423	4.40489	0.411868	0.680436	1	Shoot_100Pi_vs_SubstratePlant_100Pi	ShootvsSubstrate	B
USeq26	9.18569	1.59704	4.5961	0.347477	0.728233	1	Root_7pH_vs_Shoot_7pH	RootvsShoot	B
USeq26	9.18569	0	4.63633	0	1	1	Shoot_100NaCl_vs_SubstratePlant_100NaCl	ShootvsSubstrate	B
USeq26	9.18569	2.33866	4.81279	0.485925	0.62702	0.906535	Root_7pH_vs_SubstratePlant_7pH	RootvsSubstrate	B
USeq26	9.18569	0	4.41657	0	1	1	Shoot_0Pi_vs_SubstratePlant_0Pi	ShootvsSubstrate	B
USeq26	9.18569	0	4.41995	0	1	1	Root_50NaCl_vs_SubstratePlant_50NaCl	RootvsSubstrate	B
USeq26	9.18569	0.241728	4.09209	0.0590719	0.952895	1	Root_31C_vs_Shoot_31C	RootvsShoot	B
USeq26	9.18569	0.450565	4.47117	0.100771	0.919732	1	Root_1000Pi_vs_Shoot_1000Pi	RootvsShoot	B
USeq26	9.18569	2.08668	4.62211	0.451457	0.65166	1	Shoot_200NaCl_vs_SubstratePlant_200NaCl	ShootvsSubstrate	B
USeq26	9.18569	0	4.63633	0	1	1	Shoot_10C_vs_SubstratePlant_10C	ShootvsSubstrate	B
USeq27	4.09134	0	16.0112	0	1	1	Shoot_50NaCl_vs_SubstratePlant_50NaCl	ShootvsSubstrate	B
USeq27	4.09134	0	16.6148	0	1	1	Root_5.5pH_vs_SubstratePlant_5.5pH	RootvsSubstrate	B
USeq27	4.09134	0	17.4279	0	1	1	Shoot_7pH_vs_SubstratePlant_7pH	ShootvsSubstrate	B
USeq27	4.09134	0	16.6148	0	1	1	Root_100Pi_vs_SubstratePlant_100Pi	RootvsSubstrate	B
USeq27	4.09134	-0.524977	16.6133	-0.0315998	0.974791	1	Root_10Pi_vs_SubstratePlant_10Pi	RootvsSubstrate	B
USeq27	4.09134	0	16.6148	0	1	1	Root_21C_vs_Shoot_21C	RootvsShoot	B
USeq27	4.09134	-0.0611395	16.6131	-0.00368021	0.997064	1	Shoot_50Pi_vs_SubstratePlant_50Pi	ShootvsSubstrate	B
USeq27	4.09134	0	19.3059	0	1	1	Root_150NaCl_vs_Shoot_150NaCl	RootvsShoot	B
USeq27	4.09134	0	16.6148	0	1	1	Root_5.5pH_vs_Shoot_5.5pH	RootvsShoot	B
USeq27	4.09134	-0.826822	17.4267	-0.0474457	0.962158	1	Root_10C_vs_Shoot_10C	RootvsShoot	B
USeq27	4.09134	-0.320329	16.6148	-0.0192797	0.984618	1	Shoot_30Pi_vs_SubstratePlant_30Pi	ShootvsSubstrate	B
USeq27	4.09134	0	17.4267	0	1	1	Root_1000Pi_vs_SubstratePlant_1000Pi	RootvsSubstrate	B
USeq27	4.09134	-0.0177346	16.6135	-0.00106748	0.999148	1	Shoot_10Pi_vs_SubstratePlant_10Pi	ShootvsSubstrate	B
USeq27	4.09134	0	16.0119	0	1	1	Root_31C_vs_SubstratePlant_31C	RootvsSubstrate	B
USeq27	4.09134	1.27733	16.6104	0.0768996	0.938703	1	Root_30Pi_vs_Shoot_30Pi	RootvsShoot	B
USeq27	4.09134	0	16.0106	0	1	1	Shoot_1000Pi_vs_SubstratePlant_1000Pi	ShootvsSubstrate	B
USeq27	4.09134	-0.507242	16.6136	-0.0305317	0.975643	1	Root_10Pi_vs_Shoot_10Pi	RootvsShoot	B
USeq27	4.09134	-1.65865	16.6145	-0.0998314	0.920478	1	Root_100Pi_vs_Shoot_100Pi	RootvsShoot	B
USeq27	4.09134	0	19.3086	0	1	1	Root_200NaCl_vs_Shoot_200NaCl	RootvsShoot	B
USeq27	4.09134	-0.433721	17.4231	-0.0248934	0.98014	1	Root_0Pi_vs_SubstratePlant_0Pi	RootvsSubstrate	B
USeq27	4.09134	0	16.8578	0	1	1	Root_1000Pi_vs_Shoot_1000Pi	RootvsShoot	B
USeq27	4.09134	1.04246	16.6136	0.0627474	0.949968	1	Shoot_8.2pH_vs_SubstratePlant_8.2pH	ShootvsSubstrate	B
USeq27	4.09134	0	16.6148	0	1	1	Root_10C_vs_SubstratePlant_10C	RootvsSubstrate	B
USeq27	4.09134	0	17.4279	0	1	1	Root_21C_vs_SubstratePlant_21C	RootvsSubstrate	B
USeq27	4.09134	0.829073	17.4239	0.0475826	0.962049	1	Root_0Pi_vs_Shoot_0Pi	RootvsShoot	B
USeq27	4.09134	-0.4907	16.6141	-0.0295351	0.976438	NA	Root_50Pi_vs_Shoot_50Pi	RootvsShoot	B
USeq27	4.09134	0.556388	16.6135	0.0334901	0.973284	1	Root_8.2pH_vs_Shoot_8.2pH	RootvsShoot	B
USeq27	4.09134	1.16249	17.4267	0.0667071	0.946815	1	Shoot_10C_vs_SubstratePlant_10C	ShootvsSubstrate	B
USeq27	4.09134	0	16.0112	0	1	NA	Root_50NaCl_vs_Shoot_50NaCl	RootvsShoot	B
USeq27	4.09134	0	16.6141	0	1	1	Shoot_0Pi_vs_SubstratePlant_0Pi	ShootvsSubstrate	B
USeq27	4.09134	0	17.4279	0	1	1	Shoot_150NaCl_vs_SubstratePlant_150NaCl	ShootvsSubstrate	B
USeq27	4.09134	0.241701	15.3826	0.0157126	0.987464	1	Root_31C_vs_Shoot_31C	RootvsShoot	B
USeq27	4.09134	0	16.6148	0	1	1	Root_100NaCl_vs_SubstratePlant_100NaCl	RootvsSubstrate	B
USeq27	4.09134	0	16.6148	0	1	1	Shoot_5.5pH_vs_SubstratePlant_5.5pH	ShootvsSubstrate	B
USeq27	4.09134	0	17.4279	0	1	1	Root_100NaCl_vs_Shoot_100NaCl	RootvsShoot	B
USeq27	4.09134	1.59885	16.6147	0.096231	0.923337	1	Root_8.2pH_vs_SubstratePlant_8.2pH	RootvsSubstrate	B
USeq27	4.09134	0.387344	16.0119	0.0241909	0.9807	1	Shoot_31C_vs_SubstratePlant_31C	ShootvsSubstrate	B
USeq27	4.09134	0.957002	16.6104	0.0576147	0.954056	1	Root_30Pi_vs_SubstratePlant_30Pi	RootvsSubstrate	B
USeq27	4.09134	0	17.4279	0	1	1	Shoot_100NaCl_vs_SubstratePlant_100NaCl	ShootvsSubstrate	B
USeq27	4.09134	0	18.5752	0	1	1	Root_150NaCl_vs_SubstratePlant_150NaCl	RootvsSubstrate	B
USeq27	4.09134	-0.0524349	18.5894	-0.00282068	0.997749	1	Root_200NaCl_vs_SubstratePlant_200NaCl	RootvsSubstrate	B
USeq27	4.09134	0	16.6148	0	1	1	Root_50NaCl_vs_SubstratePlant_50NaCl	RootvsSubstrate	B
USeq27	4.09134	-0.0355543	17.4279	-0.00204007	0.998372	1	Shoot_200NaCl_vs_SubstratePlant_200NaCl	ShootvsSubstrate	B
USeq27	4.09134	0	16.6137	0	1	1	Root_50Pi_vs_SubstratePlant_50Pi	RootvsSubstrate	B
USeq27	4.09134	0.995669	16.6145	0.0599277	0.952213	1	Shoot_100Pi_vs_SubstratePlant_100Pi	ShootvsSubstrate	B
USeq27	4.09134	0.794602	18.1989	0.0436621	0.965174	1	Root_7pH_vs_SubstratePlant_7pH	RootvsSubstrate	B
USeq27	4.09134	1.19796	17.4266	0.0687428	0.945194	1	Root_7pH_vs_Shoot_7pH	RootvsShoot	B
USeq27	4.09134	0	17.4279	0	1	1	Shoot_21C_vs_SubstratePlant_21C	ShootvsSubstrate	B
USeq28	0.68549	0	10.3695	0	1	1	Root_100Pi_vs_SubstratePlant_100Pi	RootvsSubstrate	B
USeq28	0.68549	-1.52179	10.8739	-0.139949	0.8887	1	Root_1000Pi_vs_SubstratePlant_1000Pi	RootvsSubstrate	B
USeq28	0.68549	0.403016	10.8764	0.0370541	0.970442	1	Root_10C_vs_Shoot_10C	RootvsShoot	B
USeq28	0.68549	0.53053	10.3693	0.0511637	0.959195	NA	Root_50Pi_vs_Shoot_50Pi	RootvsShoot	B
USeq28	0.68549	-1.48421	10.3675	-0.14316	0.886164	1	Root_10Pi_vs_SubstratePlant_10Pi	RootvsSubstrate	B
USeq28	0.68549	-0.5707	9.98943	-0.0571305	0.954441	1	Shoot_1000Pi_vs_SubstratePlant_1000Pi	ShootvsSubstrate	B
USeq28	0.68549	0	10.8766	0	1	1	Shoot_7pH_vs_SubstratePlant_7pH	ShootvsSubstrate	B
USeq28	0.68549	-1.23842	10.3644	-0.119487	0.904889	1	Shoot_50Pi_vs_SubstratePlant_50Pi	ShootvsSubstrate	B
USeq28	0.68549	0	10.3695	0	1	NA	Root_10Pi_vs_Shoot_10Pi	RootvsShoot	B
USeq28	0.68549	0	12.0494	0	1	1	Root_150NaCl_vs_Shoot_150NaCl	RootvsShoot	B
USeq28	0.68549	-2.21733	9.97303	-0.222333	0.824055	1	Root_31C_vs_SubstratePlant_31C	RootvsSubstrate	B
USeq28	0.68549	0.557095	10.3661	0.0537418	0.957141	1	Shoot_30Pi_vs_SubstratePlant_30Pi	ShootvsSubstrate	B
USeq28	0.68549	-0.95109	10.5209	-0.0904	0.927969	1	Root_1000Pi_vs_Shoot_1000Pi	RootvsShoot	B
USeq28	0.68549	-0.986825	10.3675	-0.0951843	0.924168	1	Shoot_10Pi_vs_SubstratePlant_10Pi	ShootvsSubstrate	B
USeq28	0.68549	0	10.8771	0	1	1	Shoot_150NaCl_vs_SubstratePlant_150NaCl	ShootvsSubstrate	B
USeq28	0.68549	0	10.3695	0	1	1	Root_100NaCl_vs_SubstratePlant_100NaCl	RootvsSubstrate	B
USeq28	0.68549	0	11.6022	0	1	1	Root_200NaCl_vs_SubstratePlant_200NaCl	RootvsSubstrate	B
USeq28	0.68549	0	10.8771	0	1	1	Shoot_100NaCl_vs_SubstratePlant_100NaCl	ShootvsSubstrate	B
USeq28	0.68549	0	10.3695	0	1	1	Shoot_8.2pH_vs_SubstratePlant_8.2pH	ShootvsSubstrate	B
USeq28	0.68549	0	9.99136	0	1	1	Shoot_50NaCl_vs_SubstratePlant_50NaCl	ShootvsSubstrate	B
USeq28	0.68549	-1.69118	10.8568	-0.155771	0.876213	1	Root_21C_vs_SubstratePlant_21C	RootvsSubstrate	B
USeq28	0.68549	0	10.8771	0	1	NA	Root_100NaCl_vs_Shoot_100NaCl	RootvsShoot	B
USeq28	0.68549	0.847072	10.3688	0.0816942	0.93489	1	Root_10C_vs_SubstratePlant_10C	RootvsSubstrate	B
USeq28	0.68549	-1.7143	10.3679	-0.165347	0.868671	1	Root_100Pi_vs_Shoot_100Pi	RootvsShoot	B
USeq28	0.68549	0	11.3586	0	1	1	Root_7pH_vs_SubstratePlant_7pH	RootvsSubstrate	B
USeq28	0.68549	0	10.877	0	1	NA	Root_0Pi_vs_SubstratePlant_0Pi	RootvsSubstrate	B
USeq28	0.68549	0	10.8771	0	1	1	Shoot_200NaCl_vs_SubstratePlant_200NaCl	ShootvsSubstrate	B
USeq28	0.68549	0	10.3695	0	1	1	Root_5.5pH_vs_Shoot_5.5pH	RootvsShoot	B
USeq28	0.68549	-0.401314	10.3695	-0.0387014	0.969128	1	Root_30Pi_vs_SubstratePlant_30Pi	RootvsSubstrate	B
USeq28	0.68549	0	10.3694	0	1	1	Shoot_0Pi_vs_SubstratePlant_0Pi	ShootvsSubstrate	B
USeq28	0.68549	-0.183606	10.3669	-0.0177108	0.98587	NA	Root_21C_vs_Shoot_21C	RootvsShoot	B
USeq28	0.68549	0	10.3695	0	1	1	Root_5.5pH_vs_SubstratePlant_5.5pH	RootvsSubstrate	B
USeq28	0.68549	1.50306	10.3687	0.144962	0.884741	1	Root_8.2pH_vs_SubstratePlant_8.2pH	RootvsSubstrate	B
USeq28	0.68549	1.45291	10.3687	0.140125	0.888561	NA	Root_8.2pH_vs_Shoot_8.2pH	RootvsShoot	B
USeq28	0.68549	1.05127	10.3679	0.101396	0.919236	1	Shoot_100Pi_vs_SubstratePlant_100Pi	ShootvsSubstrate	B
USeq28	0.68549	-0.707889	10.3642	-0.0683013	0.945546	1	Root_50Pi_vs_SubstratePlant_50Pi	RootvsSubstrate	B
USeq28	0.68549	0	11.5933	0	1	1	Root_150NaCl_vs_SubstratePlant_150NaCl	RootvsSubstrate	B
USeq28	0.68549	0	10.8771	0	1	1	Root_0Pi_vs_Shoot_0Pi	RootvsShoot	B
USeq28	0.68549	-1.50757	10.8565	-0.138864	0.889557	1	Shoot_21C_vs_SubstratePlant_21C	ShootvsSubstrate	B
USeq28	0.68549	0	10.3695	0	1	1	Shoot_5.5pH_vs_SubstratePlant_5.5pH	ShootvsSubstrate	B
USeq28	0.68549	-0.95841	10.3661	-0.0924558	0.926336	1	Root_30Pi_vs_Shoot_30Pi	RootvsShoot	B
USeq28	0.68549	-0.928912	9.59478	-0.0968143	0.922874	1	Root_31C_vs_Shoot_31C	RootvsShoot	B
USeq28	0.68549	0	9.99103	0	1	NA	Root_50NaCl_vs_Shoot_50NaCl	RootvsShoot	B
USeq28	0.68549	0	10.8771	0	1	1	Root_7pH_vs_Shoot_7pH	RootvsShoot	B
USeq28	0.68549	0	10.8771	0	1	1	Shoot_10C_vs_SubstratePlant_10C	ShootvsSubstrate	B
USeq28	0.68549	0	10.3692	0	1	1	Root_50NaCl_vs_SubstratePlant_50NaCl	RootvsSubstrate	B
USeq28	0.68549	0	12.0511	0	1	1	Root_200NaCl_vs_Shoot_200NaCl	RootvsShoot	B
USeq28	0.68549	-1.28842	9.96845	-0.12925	0.89716	1	Shoot_31C_vs_SubstratePlant_31C	ShootvsSubstrate	B
USeq3	275.707	0.14264	0.663563	0.214961	0.829798	1	Root_31C_vs_SubstratePlant_31C	RootvsSubstrate	C
USeq3	275.707	2.59356	0.711085	3.64733	0.000264974	0.00173558	Shoot_10Pi_vs_SubstratePlant_10Pi	ShootvsSubstrate	C
USeq3	275.707	0.904616	0.689683	1.31164	0.189641	0.507655	Shoot_8.2pH_vs_SubstratePlant_8.2pH	ShootvsSubstrate	C
USeq3	275.707	0.712897	0.696388	1.02371	0.305974	0.616655	Root_100Pi_vs_SubstratePlant_100Pi	RootvsSubstrate	C
USeq3	275.707	1.45411	0.724132	2.00808	0.0446352	0.097386	Shoot_7pH_vs_SubstratePlant_7pH	ShootvsSubstrate	C
USeq3	275.707	0.651592	0.715996	0.910049	0.362796	0.923482	Root_10Pi_vs_SubstratePlant_10Pi	RootvsSubstrate	C
USeq3	275.707	1.16082	0.746337	1.55536	0.119861	0.507105	Root_10C_vs_Shoot_10C	RootvsShoot	C
USeq3	275.707	-0.110771	0.722233	-0.153373	0.878104	1	Shoot_100NaCl_vs_SubstratePlant_100NaCl	ShootvsSubstrate	C
USeq3	275.707	3.14424	0.709706	4.43034	9.40828e-06	7.15029e-05	Shoot_50Pi_vs_SubstratePlant_50Pi	ShootvsSubstrate	C
USeq3	275.707	1.50148	0.740622	2.02732	0.04263	0.137578	Root_1000Pi_vs_SubstratePlant_1000Pi	RootvsSubstrate	C
USeq3	275.707	-0.241476	0.68965	-0.350143	0.726231	1	Root_8.2pH_vs_Shoot_8.2pH	RootvsShoot	C
USeq3	275.707	1.27909	0.724716	1.76495	0.0775715	0.311696	Root_21C_vs_SubstratePlant_21C	RootvsSubstrate	C
USeq3	275.707	0.701892	0.769922	0.91164	0.361958	1	Root_200NaCl_vs_SubstratePlant_200NaCl	RootvsSubstrate	C
USeq3	275.707	1.24628	0.690101	1.80593	0.0709287	0.220978	Shoot_5.5pH_vs_SubstratePlant_5.5pH	ShootvsSubstrate	C
USeq3	275.707	-1.09198	0.702752	-1.55387	0.120216	1	Root_1000Pi_vs_Shoot_1000Pi	RootvsShoot	C
USeq3	275.707	0.0979444	0.699418	0.140037	0.888631	1	Root_30Pi_vs_SubstratePlant_30Pi	RootvsSubstrate	C
USeq3	275.707	0.111717	0.688607	0.162236	0.87112	1	Root_100NaCl_vs_SubstratePlant_100NaCl	RootvsSubstrate	C
USeq3	275.707	1.3084	0.713883	1.8328	0.0668326	0.178976	Root_50Pi_vs_SubstratePlant_50Pi	RootvsSubstrate	C
USeq3	275.707	0.785619	0.73487	1.06906	0.285044	0.564386	Root_0Pi_vs_SubstratePlant_0Pi	RootvsSubstrate	C
USeq3	275.707	-0.158291	0.690798	-0.229142	0.818758	1	Root_5.5pH_vs_SubstratePlant_5.5pH	RootvsSubstrate	C
USeq3	275.707	5.96986	0.930041	6.41893	1.37238e-10	2.882e-09	Root_10C_vs_SubstratePlant_10C	RootvsSubstrate	C
USeq3	275.707	0.575189	0.799809	0.719158	0.472044	1	Root_150NaCl_vs_Shoot_150NaCl	RootvsShoot	C
USeq3	275.707	0.222488	0.722083	0.30812	0.757991	1	Root_100NaCl_vs_Shoot_100NaCl	RootvsShoot	C
USeq3	275.707	-0.801759	0.689289	-1.16317	0.244761	0.677172	Root_21C_vs_Shoot_21C	RootvsShoot	C
USeq3	275.707	-1.06388	0.637244	-1.66951	0.0950166	0.4047	Root_31C_vs_Shoot_31C	RootvsShoot	C
USeq3	275.707	0.399494	0.666948	0.598989	0.54918	0.945424	Shoot_50NaCl_vs_SubstratePlant_50NaCl	ShootvsSubstrate	C
USeq3	275.707	-1.86998	0.69511	-2.69019	0.00714104	0.327298	Root_30Pi_vs_Shoot_30Pi	RootvsShoot	C
USeq3	275.707	-1.40457	0.689667	-2.03659	0.0416914	0.67442	Root_5.5pH_vs_Shoot_5.5pH	RootvsShoot	C
USeq3	275.707	-0.298721	0.72271	-0.413335	0.679361	1	Root_7pH_vs_Shoot_7pH	RootvsShoot	C
USeq3	275.707	-0.176397	0.722162	-0.244262	0.807028	1	Shoot_150NaCl_vs_SubstratePlant_150NaCl	ShootvsSubstrate	C
USeq3	275.707	0.626775	0.667792	0.938578	0.347948	0.614146	Root_50NaCl_vs_Shoot_50NaCl	RootvsShoot	C
USeq3	275.707	-0.45633	0.726149	-0.628424	0.529726	1	Root_0Pi_vs_Shoot_0Pi	RootvsShoot	C
USeq3	275.707	2.08085	0.724182	2.87338	0.00406105	0.0225004	Shoot_21C_vs_SubstratePlant_21C	ShootvsSubstrate	C
USeq3	275.707	0.66314	0.690265	0.960704	0.336701	0.602517	Root_8.2pH_vs_SubstratePlant_8.2pH	RootvsSubstrate	C
USeq3	275.707	1.24195	0.701135	1.77134	0.0765042	0.244481	Shoot_0Pi_vs_SubstratePlant_0Pi	ShootvsSubstrate	C
USeq3	275.707	-0.70692	0.722336	-0.978658	0.327749	0.921088	Shoot_200NaCl_vs_SubstratePlant_200NaCl	ShootvsSubstrate	C
USeq3	275.707	0.398792	0.769493	0.518253	0.604282	1	Root_150NaCl_vs_SubstratePlant_150NaCl	RootvsSubstrate	C
USeq3	275.707	-1.52308	0.691901	-2.20129	0.0277154	0.684671	Root_100Pi_vs_Shoot_100Pi	RootvsShoot	C
USeq3	275.707	1.96792	0.695146	2.83095	0.00464095	0.0196118	Shoot_30Pi_vs_SubstratePlant_30Pi	ShootvsSubstrate	C
USeq3	275.707	4.80905	0.964768	4.98466	6.20699e-07	1.01639e-05	Shoot_10C_vs_SubstratePlant_10C	ShootvsSubstrate	C
USeq3	275.707	1.40881	0.800144	1.7607	0.0782899	1	Root_200NaCl_vs_Shoot_200NaCl	RootvsShoot	C
USeq3	275.707	2.23597	0.695779	3.21362	0.00131072	0.00715435	Shoot_100Pi_vs_SubstratePlant_100Pi	ShootvsSubstrate	C
USeq3	275.707	1.20652	0.663081	1.81957	0.0688242	0.187487	Shoot_31C_vs_SubstratePlant_31C	ShootvsSubstrate	C
USeq3	275.707	-1.94197	0.698127	-2.78169	0.00540768	0.0394761	Root_10Pi_vs_Shoot_10Pi	RootvsShoot	C
USeq3	275.707	-1.83584	0.694944	-2.64171	0.00824889	0.0852386	Root_50Pi_vs_Shoot_50Pi	RootvsShoot	C
USeq3	275.707	1.15539	0.7565	1.52729	0.12669	0.245207	Root_7pH_vs_SubstratePlant_7pH	RootvsSubstrate	C
USeq3	275.707	2.59346	0.681822	3.80372	0.000142539	0.000997775	Shoot_1000Pi_vs_SubstratePlant_1000Pi	ShootvsSubstrate	C
USeq3	275.707	1.02627	0.690037	1.48727	0.136944	0.309705	Root_50NaCl_vs_SubstratePlant_50NaCl	RootvsSubstrate	C
USeq30	151.299	-2.68734	0.497476	-5.40194	6.5924e-08	6.03725e-07	Shoot_8.2pH_vs_SubstratePlant_8.2pH	ShootvsSubstrate	A
USeq30	151.299	-0.8199	0.462528	-1.77265	0.0762868	0.252877	Root_5.5pH_vs_SubstratePlant_5.5pH	RootvsSubstrate	A
USeq30	151.299	-0.231793	0.46777	-0.495527	0.620228	1	Root_100Pi_vs_SubstratePlant_100Pi	RootvsSubstrate	A
USeq30	151.299	-2.49067	0.49897	-4.99162	5.98745e-07	5.52687e-06	Shoot_7pH_vs_SubstratePlant_7pH	ShootvsSubstrate	A
USeq30	151.299	0.594984	0.474754	1.25325	0.210116	0.491521	Shoot_10Pi_vs_SubstratePlant_10Pi	ShootvsSubstrate	A
USeq30	151.299	-0.0270559	0.483453	-0.0559639	0.955371	1	Root_21C_vs_SubstratePlant_21C	RootvsSubstrate	A
USeq30	151.299	-2.57056	0.461383	-5.57143	2.52656e-08	2.25904e-07	Root_100NaCl_vs_SubstratePlant_100NaCl	RootvsSubstrate	A
USeq30	151.299	0.171745	0.429018	0.400321	0.68892	1	Root_31C_vs_Shoot_31C	RootvsShoot	A
USeq30	151.299	-0.396743	0.471097	-0.842168	0.399694	0.855683	Shoot_50Pi_vs_SubstratePlant_50Pi	ShootvsSubstrate	A
USeq30	151.299	-1.1954	0.464948	-2.57105	0.010139	0.0395161	Shoot_5.5pH_vs_SubstratePlant_5.5pH	ShootvsSubstrate	A
USeq30	151.299	1.43889	0.495969	2.90117	0.00371774	0.0147223	Root_0Pi_vs_SubstratePlant_0Pi	RootvsSubstrate	A
USeq30	151.299	-1.44115	0.445008	-3.23847	0.00120172	0.00444181	Root_31C_vs_SubstratePlant_31C	RootvsSubstrate	A
USeq30	151.299	0.0833601	0.467617	0.178266	0.858514	1	Root_30Pi_vs_SubstratePlant_30Pi	RootvsSubstrate	A
USeq30	151.299	0.336347	0.477197	0.704838	0.480911	0.98186	Shoot_0Pi_vs_SubstratePlant_0Pi	ShootvsSubstrate	A
USeq30	151.299	0.476371	0.495236	0.961907	0.336097	0.80891	Root_1000Pi_vs_SubstratePlant_1000Pi	RootvsSubstrate	A
USeq30	151.299	0.778708	0.477138	1.63204	0.102671	1	Root_1000Pi_vs_Shoot_1000Pi	RootvsShoot	A
USeq30	151.299	-0.862407	0.462211	-1.86583	0.0620648	0.190073	Root_10C_vs_SubstratePlant_10C	RootvsSubstrate	A
USeq30	151.299	0.375504	0.465431	0.806789	0.419788	1	Root_5.5pH_vs_Shoot_5.5pH	RootvsShoot	A
USeq30	151.299	-3.63302	0.487074	-7.45887	8.7271e-14	5.49807e-12	Shoot_100NaCl_vs_SubstratePlant_100NaCl	ShootvsSubstrate	A
USeq30	151.299	-3.36461	0.518437	-6.4899	8.58908e-11	1.03069e-09	Root_150NaCl_vs_SubstratePlant_150NaCl	RootvsSubstrate	A
USeq30	151.299	-1.60709	0.488057	-3.29283	0.000991836	0.00408757	Root_8.2pH_vs_SubstratePlant_8.2pH	RootvsSubstrate	A
USeq30	151.299	-1.60036	0.518674	-3.08549	0.0020322	0.00738982	Root_7pH_vs_SubstratePlant_7pH	RootvsSubstrate	A
USeq30	151.299	0.650781	0.46807	1.39035	0.164423	0.412361	Root_50Pi_vs_SubstratePlant_50Pi	RootvsSubstrate	A
USeq30	151.299	1.3766	0.470912	2.92326	0.00346387	0.0176343	Root_10Pi_vs_SubstratePlant_10Pi	RootvsSubstrate	A
USeq30	151.299	-3.61259	0.529384	-6.82414	8.84557e-12	1.62759e-10	Root_200NaCl_vs_SubstratePlant_200NaCl	RootvsSubstrate	A
USeq30	151.299	1.10254	0.486787	2.26494	0.0235165	0.246018	Root_0Pi_vs_Shoot_0Pi	RootvsShoot	A
USeq30	151.299	0.781615	0.465914	1.67759	0.0934264	0.324768	Root_10Pi_vs_Shoot_10Pi	RootvsShoot	A
USeq30	151.299	1.06246	0.48967	2.16974	0.0300262	0.185456	Root_100NaCl_vs_Shoot_100NaCl	RootvsShoot	A
USeq30	151.299	0.777909	0.546582	1.42323	0.154671	1	Root_150NaCl_vs_Shoot_150NaCl	RootvsShoot	A
USeq30	151.299	-1.61289	0.443223	-3.63901	0.000273691	0.00135135	Shoot_31C_vs_SubstratePlant_31C	ShootvsSubstrate	A
USeq30	151.299	-2.11146	0.464145	-4.54914	5.38644e-06	2.47439e-05	Root_50NaCl_vs_SubstratePlant_50NaCl	RootvsSubstrate	A
USeq30	151.299	1.0642	0.461503	2.30595	0.0211136	0.0950187	Root_50NaCl_vs_Shoot_50NaCl	RootvsShoot	A
USeq30	151.299	0.316429	0.488245	0.648094	0.516924	1	Root_10C_vs_Shoot_10C	RootvsShoot	A
USeq30	151.299	0.772287	0.477529	1.61726	0.105822	1	Root_100Pi_vs_Shoot_100Pi	RootvsShoot	A
USeq30	151.299	0.289506	0.563476	0.513786	0.607401	1	Root_200NaCl_vs_Shoot_200NaCl	RootvsShoot	A
USeq30	151.299	-1.17884	0.4865	-2.4231	0.0153889	0.0559984	Shoot_10C_vs_SubstratePlant_10C	ShootvsSubstrate	A
USeq30	151.299	0.84383	0.462635	1.82396	0.0681574	0.282853	Root_21C_vs_Shoot_21C	RootvsShoot	A
USeq30	151.299	-0.870886	0.484399	-1.79787	0.0721974	0.302051	Shoot_21C_vs_SubstratePlant_21C	ShootvsSubstrate	A
USeq30	151.299	-3.17567	0.455276	-6.97526	3.05313e-12	1.38409e-10	Shoot_50NaCl_vs_SubstratePlant_50NaCl	ShootvsSubstrate	A
USeq30	151.299	1.04752	0.466905	2.24355	0.0248616	0.140129	Root_50Pi_vs_Shoot_50Pi	RootvsShoot	A
USeq30	151.299	-3.90209	0.498126	-7.83354	4.74328e-15	1.10451e-13	Shoot_200NaCl_vs_SubstratePlant_200NaCl	ShootvsSubstrate	A
USeq30	151.299	-0.645473	0.471248	-1.36971	0.170777	0.385721	Shoot_30Pi_vs_SubstratePlant_30Pi	ShootvsSubstrate	A
USeq30	151.299	0.890308	0.507283	1.75505	0.0792503	1	Root_7pH_vs_Shoot_7pH	RootvsShoot	A
USeq30	151.299	0.728833	0.470891	1.54778	0.121676	1	Root_30Pi_vs_Shoot_30Pi	RootvsShoot	A
USeq30	151.299	-0.302336	0.460806	-0.656104	0.511757	1	Shoot_1000Pi_vs_SubstratePlant_1000Pi	ShootvsSubstrate	A
USeq30	151.299	-4.14252	0.489834	-8.45698	2.74381e-17	2.38712e-15	Shoot_150NaCl_vs_SubstratePlant_150NaCl	ShootvsSubstrate	A
USeq30	151.299	1.08025	0.516654	2.09085	0.0365417	0.178141	Root_8.2pH_vs_Shoot_8.2pH	RootvsShoot	A
USeq30	151.299	-1.00408	0.479059	-2.09594	0.0360875	0.102771	Shoot_100Pi_vs_SubstratePlant_100Pi	ShootvsSubstrate	A
USeq31	3.03137	0.558731	1.04119	0.536627	0.591526	1	Shoot_0Pi_vs_SubstratePlant_0Pi	ShootvsSubstrate	D
USeq31	3.03137	3.81298	1.22706	3.10742	0.0018873	0.00666106	Shoot_7pH_vs_SubstratePlant_7pH	ShootvsSubstrate	D
USeq31	3.03137	2.11925	1.12012	1.89199	0.0584922	0.184575	Root_1000Pi_vs_SubstratePlant_1000Pi	RootvsSubstrate	D
USeq31	3.03137	5.41674	1.20568	4.49269	7.03292e-06	5.75658e-05	Root_21C_vs_SubstratePlant_21C	RootvsSubstrate	D
USeq31	3.03137	0.560377	0.878977	0.637533	0.523777	1	Root_5.5pH_vs_Shoot_5.5pH	RootvsShoot	D
USeq31	3.03137	2.91069	1.16575	2.49685	0.0125303	0.0476153	Shoot_5.5pH_vs_SubstratePlant_5.5pH	ShootvsSubstrate	D
USeq31	3.03137	3.87175	1.14546	3.38009	0.00072461	0.00394188	Root_30Pi_vs_SubstratePlant_30Pi	RootvsSubstrate	D
USeq31	3.03137	4.17903	1.07618	3.8832	0.000103089	0.000561656	Shoot_31C_vs_SubstratePlant_31C	ShootvsSubstrate	D
USeq31	3.03137	0.530531	0.807153	0.657287	0.510997	0.972922	Root_21C_vs_Shoot_21C	RootvsShoot	D
USeq31	3.03137	-0.847035	0.788581	-1.07413	0.282766	0.716211	Root_31C_vs_Shoot_31C	RootvsShoot	D
USeq31	3.03137	1.62386	1.02886	1.57831	0.114496	1	Root_1000Pi_vs_Shoot_1000Pi	RootvsShoot	D
USeq31	3.03137	2.00315	1.02525	1.95381	0.0507238	0.13949	Root_0Pi_vs_SubstratePlant_0Pi	RootvsSubstrate	D
USeq31	3.03137	4.77473	1.13256	4.21587	2.48818e-05	0.000173177	Shoot_8.2pH_vs_SubstratePlant_8.2pH	ShootvsSubstrate	D
USeq31	3.03137	5.18318	1.09855	4.71819	2.37955e-06	1.29553e-05	Root_50NaCl_vs_SubstratePlant_50NaCl	RootvsSubstrate	D
USeq31	3.03137	6.96991	1.10486	6.30842	2.81904e-10	4.76105e-09	Root_100NaCl_vs_SubstratePlant_100NaCl	RootvsSubstrate	D
USeq31	3.03137	1.00317	0.859304	1.16742	0.24304	1	Root_150NaCl_vs_Shoot_150NaCl	RootvsShoot	D
USeq31	3.03137	3.63659	1.10758	3.28337	0.00102575	0.00422733	Shoot_50NaCl_vs_SubstratePlant_50NaCl	ShootvsSubstrate	D
USeq31	3.03137	3.332	1.11695	2.98311	0.00285335	0.00898804	Root_31C_vs_SubstratePlant_31C	RootvsSubstrate	D
USeq31	3.03137	1.80022	0.933028	1.92944	0.053676	1	Root_200NaCl_vs_Shoot_200NaCl	RootvsShoot	D
USeq31	3.03137	6.38677	1.15479	5.53066	3.19021e-08	2.12681e-07	Root_150NaCl_vs_SubstratePlant_150NaCl	RootvsSubstrate	D
USeq31	3.03137	4.49581	1.14877	3.91357	9.09416e-05	0.000477444	Shoot_100NaCl_vs_SubstratePlant_100NaCl	ShootvsSubstrate	D
USeq31	3.03137	3.47107	1.13107	3.06884	0.00214894	0.010685	Root_5.5pH_vs_SubstratePlant_5.5pH	RootvsSubstrate	D
USeq31	3.03137	2.8671	1.01348	2.82898	0.00466968	0.0230737	Root_10Pi_vs_SubstratePlant_10Pi	RootvsSubstrate	D
USeq31	3.03137	1.64174	0.85784	1.9138	0.0556452	NA	Root_10Pi_vs_Shoot_10Pi	RootvsShoot	D
USeq31	3.03137	2.4741	0.799902	3.093	0.00198142	0.0240422	Root_100NaCl_vs_Shoot_100NaCl	RootvsShoot	D
USeq31	3.03137	1.22536	1.07463	1.14026	0.254177	0.564727	Shoot_10Pi_vs_SubstratePlant_10Pi	ShootvsSubstrate	D
USeq31	3.03137	0.82382	1.21656	0.677171	0.498297	1	Root_10C_vs_Shoot_10C	RootvsShoot	D
USeq31	3.03137	1.54659	0.789117	1.9599	0.0500071	NA	Root_50NaCl_vs_Shoot_50NaCl	RootvsShoot	D
USeq31	3.03137	1.81	1.16589	1.55245	0.120553	0.333166	Shoot_50Pi_vs_SubstratePlant_50Pi	ShootvsSubstrate	D
USeq31	3.03137	5.97507	1.17703	5.07639	3.84683e-07	3.93231e-06	Root_200NaCl_vs_SubstratePlant_200NaCl	RootvsSubstrate	D
USeq31	3.03137	1.44442	0.872207	1.65605	0.0977113	0.474598	Root_0Pi_vs_Shoot_0Pi	RootvsShoot	D
USeq31	3.03137	0.290819	0.978068	0.297341	0.766206	1	Root_100Pi_vs_Shoot_100Pi	RootvsShoot	D
USeq31	3.03137	3.09313	1.21881	2.53783	0.0111543	0.0431494	Root_10C_vs_SubstratePlant_10C	RootvsSubstrate	D
USeq31	3.03137	4.8862	1.2162	4.01761	5.87922e-05	0.000401747	Shoot_21C_vs_SubstratePlant_21C	ShootvsSubstrate	D
USeq31	3.03137	3.25084	1.15695	2.80984	0.00495667	0.0223905	Root_100Pi_vs_SubstratePlant_100Pi	RootvsSubstrate	D
USeq31	3.03137	4.4036	1.16056	3.79436	0.000148025	0.000718978	Root_8.2pH_vs_SubstratePlant_8.2pH	RootvsSubstrate	D
USeq31	3.03137	0.947624	0.906527	1.04533	0.295868	1	Root_30Pi_vs_Shoot_30Pi	RootvsShoot	D
USeq31	3.03137	5.3836	1.12588	4.78168	1.73837e-06	1.59198e-05	Shoot_150NaCl_vs_SubstratePlant_150NaCl	ShootvsSubstrate	D
USeq31	3.03137	0.846777	0.88268	0.959325	0.337395	1	Root_7pH_vs_Shoot_7pH	RootvsShoot	D
USeq31	3.03137	2.26931	1.37654	1.64855	0.0992391	0.265313	Shoot_10C_vs_SubstratePlant_10C	ShootvsSubstrate	D
USeq31	3.03137	1.33355	0.94399	1.41267	0.157751	NA	Root_50Pi_vs_Shoot_50Pi	RootvsShoot	D
USeq31	3.03137	2.92413	1.18753	2.46237	0.0138023	0.0475814	Shoot_30Pi_vs_SubstratePlant_30Pi	ShootvsSubstrate	D
USeq31	3.03137	0.49539	1.18837	0.416863	0.676778	1	Shoot_1000Pi_vs_SubstratePlant_1000Pi	ShootvsSubstrate	D
USeq31	3.03137	3.14355	1.10297	2.85008	0.00437085	0.0160603	Root_50Pi_vs_SubstratePlant_50Pi	RootvsSubstrate	D
USeq31	3.03137	4.17485	1.17764	3.54511	0.000392453	0.00195192	Shoot_200NaCl_vs_SubstratePlant_200NaCl	ShootvsSubstrate	D
USeq31	3.03137	4.65976	1.24668	3.73775	0.000185674	0.000742694	Root_7pH_vs_SubstratePlant_7pH	RootvsSubstrate	D
USeq31	3.03137	2.96003	1.23234	2.40195	0.016308	0.052106	Shoot_100Pi_vs_SubstratePlant_100Pi	ShootvsSubstrate	D
USeq31	3.03137	-0.371132	0.853875	-0.434644	0.663821	1	Root_8.2pH_vs_Shoot_8.2pH	RootvsShoot	D
USeq32	33.2555	-0.84724	0.593251	-1.42813	0.153254	1	Root_5.5pH_vs_Shoot_5.5pH	RootvsShoot	D
USeq32	33.2555	3.08232	0.636309	4.84405	1.27217e-06	8.04012e-06	Shoot_31C_vs_SubstratePlant_31C	ShootvsSubstrate	D
USeq32	33.2555	1.9559	0.679996	2.87634	0.00402318	0.0158692	Root_1000Pi_vs_SubstratePlant_1000Pi	RootvsSubstrate	D
USeq32	33.2555	3.36179	0.707658	4.75059	2.02823e-06	4.01589e-05	Root_0Pi_vs_SubstratePlant_0Pi	RootvsSubstrate	D
USeq32	33.2555	3.43133	0.654369	5.24372	1.57372e-07	1.62121e-06	Shoot_30Pi_vs_SubstratePlant_30Pi	ShootvsSubstrate	D
USeq32	33.2555	2.15879	0.656393	3.28886	0.00100593	0.00416248	Shoot_7pH_vs_SubstratePlant_7pH	ShootvsSubstrate	D
USeq32	33.2555	2.39453	0.661903	3.61764	0.000297298	0.00155784	Root_100Pi_vs_SubstratePlant_100Pi	RootvsSubstrate	D
USeq32	33.2555	3.2148	0.639181	5.02957	4.91591e-07	4.07318e-06	Shoot_8.2pH_vs_SubstratePlant_8.2pH	ShootvsSubstrate	D
USeq32	33.2555	0.269376	0.598146	0.450351	0.652457	1	Root_5.5pH_vs_SubstratePlant_5.5pH	RootvsSubstrate	D
USeq32	33.2555	-0.715889	0.620288	-1.15412	0.24845	0.725339	Root_10C_vs_Shoot_10C	RootvsShoot	D
USeq32	33.2555	0.443845	0.599086	0.740871	0.458772	0.959487	Root_21C_vs_Shoot_21C	RootvsShoot	D
USeq32	33.2555	6.63304	0.73624	9.00935	2.07274e-19	1.24365e-17	Root_150NaCl_vs_SubstratePlant_150NaCl	RootvsSubstrate	D
USeq32	33.2555	2.82798	0.631231	4.4801	7.46085e-06	4.99776e-05	Shoot_50NaCl_vs_SubstratePlant_50NaCl	ShootvsSubstrate	D
USeq32	33.2555	0.457242	0.600799	0.761057	0.446623	0.707153	Root_50NaCl_vs_Shoot_50NaCl	RootvsShoot	D
USeq32	33.2555	-0.0628484	0.562393	-0.111752	0.91102	1	Root_31C_vs_Shoot_31C	RootvsShoot	D
USeq32	33.2555	-0.125559	0.612869	-0.20487	0.837673	1	Root_1000Pi_vs_Shoot_1000Pi	RootvsShoot	D
USeq32	33.2555	6.38519	0.712537	8.96121	3.21141e-19	1.04692e-17	Shoot_200NaCl_vs_SubstratePlant_200NaCl	ShootvsSubstrate	D
USeq32	33.2555	1.15677	0.682378	1.69521	0.090036	1	Root_150NaCl_vs_Shoot_150NaCl	RootvsShoot	D
USeq32	33.2555	3.57951	0.682537	5.24442	1.56772e-07	4.6091e-06	Shoot_0Pi_vs_SubstratePlant_0Pi	ShootvsSubstrate	D
USeq32	33.2555	0.437306	0.61967	0.705709	0.480369	0.900593	Root_100NaCl_vs_Shoot_100NaCl	RootvsShoot	D
USeq32	33.2555	3.28522	0.642139	5.11606	3.11983e-07	2.29308e-06	Root_50NaCl_vs_SubstratePlant_50NaCl	RootvsSubstrate	D
USeq32	33.2555	3.81624	0.676787	5.63876	1.71279e-08	1.8596e-07	Shoot_50Pi_vs_SubstratePlant_50Pi	ShootvsSubstrate	D
USeq32	33.2555	-0.217719	0.621576	-0.35027	0.726136	1	Root_0Pi_vs_Shoot_0Pi	RootvsShoot	D
USeq32	33.2555	4.06742	0.692253	5.87562	4.21253e-09	6.63474e-08	Shoot_100NaCl_vs_SubstratePlant_100NaCl	ShootvsSubstrate	D
USeq32	33.2555	3.04882	0.648856	4.69876	2.6175e-06	3.141e-05	Root_10Pi_vs_SubstratePlant_10Pi	RootvsSubstrate	D
USeq32	33.2555	-0.397643	0.609473	-0.652437	0.514119	1	Root_100Pi_vs_Shoot_100Pi	RootvsShoot	D
USeq32	33.2555	1.79954	0.60121	2.99319	0.00276081	0.0127271	Root_10C_vs_SubstratePlant_10C	RootvsSubstrate	D
USeq32	33.2555	3.54194	0.677944	5.22453	1.74594e-07	1.37929e-06	Root_50Pi_vs_SubstratePlant_50Pi	RootvsSubstrate	D
USeq32	33.2555	0.706301	0.682449	1.03495	0.300692	1	Root_200NaCl_vs_Shoot_200NaCl	RootvsShoot	D
USeq32	33.2555	5.47627	0.70153	7.80618	5.89481e-15	3.41899e-13	Shoot_150NaCl_vs_SubstratePlant_150NaCl	ShootvsSubstrate	D
USeq32	33.2555	2.94394	0.650785	4.52367	6.0775e-06	4.97596e-05	Shoot_10Pi_vs_SubstratePlant_10Pi	ShootvsSubstrate	D
USeq32	33.2555	7.09149	0.747604	9.48563	2.40932e-21	8.86629e-20	Root_200NaCl_vs_SubstratePlant_200NaCl	RootvsSubstrate	D
USeq32	33.2555	-0.326556	0.601022	-0.543335	0.586899	0.995176	Root_8.2pH_vs_Shoot_8.2pH	RootvsShoot	D
USeq32	33.2555	2.79217	0.66736	4.18391	2.8654e-05	0.00026812	Shoot_100Pi_vs_SubstratePlant_100Pi	ShootvsSubstrate	D
USeq32	33.2555	1.9711	0.686225	2.87238	0.00407389	0.011409	Root_7pH_vs_SubstratePlant_7pH	RootvsSubstrate	D
USeq32	33.2555	2.88825	0.643712	4.48686	7.22789e-06	4.27388e-05	Root_8.2pH_vs_SubstratePlant_8.2pH	RootvsSubstrate	D
USeq32	33.2555	-0.491229	0.601942	-0.816073	0.414458	1	Root_30Pi_vs_Shoot_30Pi	RootvsShoot	D
USeq32	33.2555	0.104879	0.595588	0.176093	0.860221	1	Root_10Pi_vs_Shoot_10Pi	RootvsShoot	D
USeq32	33.2555	2.88774	0.671806	4.29847	1.7198e-05	0.000153287	Shoot_21C_vs_SubstratePlant_21C	ShootvsSubstrate	D
USeq32	33.2555	4.50472	0.666353	6.76027	1.37736e-11	3.43728e-10	Root_100NaCl_vs_SubstratePlant_100NaCl	RootvsSubstrate	D
USeq32	33.2555	-0.274295	0.595965	-0.460253	0.645334	0.833678	Root_50Pi_vs_Shoot_50Pi	RootvsShoot	D
USeq32	33.2555	2.08146	0.634863	3.2786	0.00104325	0.00547704	Shoot_1000Pi_vs_SubstratePlant_1000Pi	ShootvsSubstrate	D
USeq32	33.2555	2.9401	0.656854	4.47603	7.60438e-06	7.95536e-05	Root_30Pi_vs_SubstratePlant_30Pi	RootvsSubstrate	D
USeq32	33.2555	-0.187686	0.62844	-0.298653	0.765205	1	Root_7pH_vs_Shoot_7pH	RootvsShoot	D
USeq32	33.2555	3.01947	0.64277	4.69759	2.63248e-06	1.38205e-05	Root_31C_vs_SubstratePlant_31C	RootvsSubstrate	D
USeq32	33.2555	3.33158	0.670299	4.9703	6.68506e-07	6.42347e-06	Root_21C_vs_SubstratePlant_21C	RootvsSubstrate	D
USeq32	33.2555	1.11662	0.596968	1.87048	0.0614171	0.198626	Shoot_5.5pH_vs_SubstratePlant_5.5pH	ShootvsSubstrate	D
USeq32	33.2555	2.51542	0.628353	4.00321	6.249e-05	0.000511637	Shoot_10C_vs_SubstratePlant_10C	ShootvsSubstrate	D
USeq33	13.1177	-0.31821	2.14627	-0.148262	0.882136	1	Root_10Pi_vs_SubstratePlant_10Pi	RootvsSubstrate	B
USeq33	13.1177	0.554174	2.16679	0.255758	0.798138	1	Shoot_30Pi_vs_SubstratePlant_30Pi	ShootvsSubstrate	B
USeq33	13.1177	0.0163774	2.18158	0.00750715	0.99401	1	Root_50NaCl_vs_SubstratePlant_50NaCl	RootvsSubstrate	B
USeq33	13.1177	2.65199	2.09648	1.26498	0.20588	0.534674	Shoot_8.2pH_vs_SubstratePlant_8.2pH	ShootvsSubstrate	B
USeq33	13.1177	-0.788017	2.24979	-0.350262	0.726142	1	Root_0Pi_vs_SubstratePlant_0Pi	RootvsSubstrate	B
USeq33	13.1177	0.974686	2.09235	0.465833	0.641335	1	Shoot_50Pi_vs_SubstratePlant_50Pi	ShootvsSubstrate	B
USeq33	13.1177	-0.411803	2.16129	-0.190536	0.848889	1	Root_5.5pH_vs_Shoot_5.5pH	RootvsShoot	B
USeq33	13.1177	0.224347	2.5179	0.0891011	0.929002	1	Root_150NaCl_vs_Shoot_150NaCl	RootvsShoot	B
USeq33	13.1177	1.08477	2.07071	0.523861	0.600375	0.983747	Shoot_50NaCl_vs_SubstratePlant_50NaCl	ShootvsSubstrate	B
USeq33	13.1177	-0.542935	2.22127	-0.244425	0.806902	1	Root_0Pi_vs_Shoot_0Pi	RootvsShoot	B
USeq33	13.1177	-2.3201	2.15577	-1.07623	0.281825	0.756115	Root_10C_vs_Shoot_10C	RootvsShoot	B
USeq33	13.1177	1.70589	2.07545	0.821939	0.411112	0.811946	Shoot_31C_vs_SubstratePlant_31C	ShootvsSubstrate	B
USeq33	13.1177	1.26377	2.11835	0.596584	0.550785	0.925036	Shoot_10Pi_vs_SubstratePlant_10Pi	ShootvsSubstrate	B
USeq33	13.1177	0.487444	2.18108	0.223487	0.823156	1	Root_5.5pH_vs_SubstratePlant_5.5pH	RootvsSubstrate	B
USeq33	13.1177	-0.7212	2.23112	-0.323245	0.74651	1	Root_7pH_vs_Shoot_7pH	RootvsShoot	B
USeq33	13.1177	-1.59413	2.16922	-0.734886	0.462409	1	Root_100Pi_vs_Shoot_100Pi	RootvsShoot	B
USeq33	13.1177	0.647966	2.02608	0.319812	0.749111	1	Root_21C_vs_Shoot_21C	RootvsShoot	B
USeq33	13.1177	-0.230475	2.1658	-0.106416	0.915252	1	Root_1000Pi_vs_Shoot_1000Pi	RootvsShoot	B
USeq33	13.1177	2.26405	2.22631	1.01695	0.309177	1	Shoot_21C_vs_SubstratePlant_21C	ShootvsSubstrate	B
USeq33	13.1177	-0.042123	2.14634	-0.0196255	0.984342	1	Root_10C_vs_SubstratePlant_10C	RootvsSubstrate	B
USeq33	13.1177	-0.0384535	1.97051	-0.0195145	0.984431	1	Root_31C_vs_Shoot_31C	RootvsShoot	B
USeq33	13.1177	0.907464	2.1657	0.419017	0.675204	1	Shoot_100Pi_vs_SubstratePlant_100Pi	ShootvsSubstrate	B
USeq33	13.1177	1.52156	2.2758	0.668582	0.503762	1	Shoot_200NaCl_vs_SubstratePlant_200NaCl	ShootvsSubstrate	B
USeq33	13.1177	-0.686664	2.17808	-0.315261	0.752563	1	Root_100Pi_vs_SubstratePlant_100Pi	RootvsSubstrate	B
USeq33	13.1177	-1.13244	2.52421	-0.448633	0.653696	1	Root_200NaCl_vs_Shoot_200NaCl	RootvsShoot	B
USeq33	13.1177	-1.58198	2.10452	-0.751706	0.452228	0.805186	Root_10Pi_vs_Shoot_10Pi	RootvsShoot	B
USeq33	13.1177	0.898074	2.42856	0.369797	0.711534	1	Root_150NaCl_vs_SubstratePlant_150NaCl	RootvsSubstrate	B
USeq33	13.1177	0.042061	2.1532	0.0195342	0.984415	1	Root_30Pi_vs_Shoot_30Pi	RootvsShoot	B
USeq33	13.1177	1.12557	2.18158	0.515943	0.605894	0.936382	Root_8.2pH_vs_SubstratePlant_8.2pH	RootvsSubstrate	B
USeq33	13.1177	-1.18454	2.28768	-0.517789	0.604605	1	Shoot_100NaCl_vs_SubstratePlant_100NaCl	ShootvsSubstrate	B
USeq33	13.1177	0.750112	2.38267	0.31482	0.752898	1	Root_7pH_vs_SubstratePlant_7pH	RootvsSubstrate	B
USeq33	13.1177	-0.619725	2.07721	-0.298346	0.765439	0.862859	Root_50Pi_vs_Shoot_50Pi	RootvsShoot	B
USeq33	13.1177	0.980551	2.28836	0.428495	0.668291	1	Root_100NaCl_vs_Shoot_100NaCl	RootvsShoot	B
USeq33	13.1177	-1.52642	2.09648	-0.728089	0.466559	0.960556	Root_8.2pH_vs_Shoot_8.2pH	RootvsShoot	B
USeq33	13.1177	-0.203985	2.18086	-0.0935344	0.925479	1	Root_100NaCl_vs_SubstratePlant_100NaCl	RootvsSubstrate	B
USeq33	13.1177	1.47131	2.23879	0.657192	0.511057	0.828742	Shoot_7pH_vs_SubstratePlant_7pH	ShootvsSubstrate	B
USeq33	13.1177	2.91202	2.205	1.32064	0.186621	0.634511	Root_21C_vs_SubstratePlant_21C	RootvsSubstrate	B
USeq33	13.1177	0.35496	2.11406	0.167904	0.866658	1	Root_50Pi_vs_SubstratePlant_50Pi	RootvsSubstrate	B
USeq33	13.1177	-1.06839	2.07071	-0.515952	0.605888	0.743751	Root_50NaCl_vs_Shoot_50NaCl	RootvsShoot	B
USeq33	13.1177	2.27798	2.13821	1.06537	0.28671	0.615721	Shoot_10C_vs_SubstratePlant_10C	ShootvsSubstrate	B
USeq33	13.1177	0.673727	2.28057	0.295421	0.767672	1	Shoot_150NaCl_vs_SubstratePlant_150NaCl	ShootvsSubstrate	B
USeq33	13.1177	1.66744	2.08246	0.800709	0.4233	0.692673	Root_31C_vs_SubstratePlant_31C	RootvsSubstrate	B
USeq33	13.1177	0.41972	2.08018	0.201771	0.840096	1	Shoot_1000Pi_vs_SubstratePlant_1000Pi	ShootvsSubstrate	B
USeq33	13.1177	0.899246	2.16179	0.415974	0.677429	1	Shoot_5.5pH_vs_SubstratePlant_5.5pH	ShootvsSubstrate	B
USeq33	13.1177	0.189244	2.2457	0.0842694	0.932842	1	Root_1000Pi_vs_SubstratePlant_1000Pi	RootvsSubstrate	B
USeq33	13.1177	-0.245082	2.13104	-0.115006	0.908441	1	Shoot_0Pi_vs_SubstratePlant_0Pi	ShootvsSubstrate	B
USeq33	13.1177	0	2.44085	0	1	1	Root_200NaCl_vs_SubstratePlant_200NaCl	RootvsSubstrate	B
USeq33	13.1177	0.596235	2.16808	0.275006	0.783311	1	Root_30Pi_vs_SubstratePlant_30Pi	RootvsSubstrate	B
USeq34	96.4767	2.10564	0.631905	3.33221	0.000861603	0.00516962	Root_10Pi_vs_SubstratePlant_10Pi	RootvsSubstrate	D
USeq34	96.4767	0.420104	0.65081	0.64551	0.518597	1	Root_10C_vs_Shoot_10C	RootvsShoot	D
USeq34	96.4767	5.6101	0.700646	8.00704	1.17503e-15	2.28291e-14	Root_8.2pH_vs_SubstratePlant_8.2pH	RootvsSubstrate	D
USeq34	96.4767	1.48485	0.575486	2.58016	0.00987539	0.113567	Root_31C_vs_Shoot_31C	RootvsShoot	D
USeq34	96.4767	0.727984	0.66017	1.10272	0.270148	0.564386	Root_0Pi_vs_SubstratePlant_0Pi	RootvsSubstrate	D
USeq34	96.4767	0.610791	0.634687	0.962349	0.335875	1	Root_5.5pH_vs_Shoot_5.5pH	RootvsShoot	D
USeq34	96.4767	-0.0603695	0.719152	-0.0839454	0.9331	1	Root_150NaCl_vs_Shoot_150NaCl	RootvsShoot	D
USeq34	96.4767	3.10337	0.630272	4.92386	8.48556e-07	7.69358e-06	Shoot_50NaCl_vs_SubstratePlant_50NaCl	ShootvsSubstrate	D
USeq34	96.4767	0.450553	0.629915	0.71526	0.474448	1	Root_100Pi_vs_Shoot_100Pi	RootvsShoot	D
USeq34	96.4767	0.610576	0.661028	0.923675	0.355655	1	Root_7pH_vs_Shoot_7pH	RootvsShoot	D
USeq34	96.4767	-0.20822	0.622955	-0.334246	0.738194	1	Root_30Pi_vs_Shoot_30Pi	RootvsShoot	D
USeq34	96.4767	0.197011	0.622402	0.316534	0.751597	0.862859	Root_50Pi_vs_Shoot_50Pi	RootvsShoot	D
USeq34	96.4767	3.32134	0.628458	5.28491	1.25766e-07	1.68069e-06	Root_10C_vs_SubstratePlant_10C	RootvsSubstrate	D
USeq34	96.4767	1.85273	0.721782	2.56688	0.0102617	0.704996	Root_200NaCl_vs_Shoot_200NaCl	RootvsShoot	D
USeq34	96.4767	3.89869	0.727744	5.35722	8.45119e-08	1.16366e-06	Root_5.5pH_vs_SubstratePlant_5.5pH	RootvsSubstrate	D
USeq34	96.4767	3.40165	0.677922	5.01776	5.22774e-07	6.30404e-06	Shoot_21C_vs_SubstratePlant_21C	ShootvsSubstrate	D
USeq34	96.4767	2.51077	0.646556	3.8833	0.000103047	0.000613597	Root_100Pi_vs_SubstratePlant_100Pi	RootvsSubstrate	D
USeq34	96.4767	-0.609205	0.620878	-0.9812	0.326494	0.701003	Root_10Pi_vs_Shoot_10Pi	RootvsShoot	D
USeq34	96.4767	2.06022	0.652433	3.15775	0.00158992	0.00833118	Shoot_100Pi_vs_SubstratePlant_100Pi	ShootvsSubstrate	D
USeq34	96.4767	4.56091	0.676366	6.74325	1.54883e-11	3.80324e-10	Root_21C_vs_SubstratePlant_21C	RootvsSubstrate	D
USeq34	96.4767	3.03709	0.649161	4.6785	2.88988e-06	2.3119e-05	Shoot_50Pi_vs_SubstratePlant_50Pi	ShootvsSubstrate	D
USeq34	96.4767	3.14457	0.69672	4.51339	6.37997e-06	5.33597e-05	Root_200NaCl_vs_SubstratePlant_200NaCl	RootvsSubstrate	D
USeq34	96.4767	1.22311	0.611657	1.99967	0.0455364	0.152681	Root_50NaCl_vs_Shoot_50NaCl	RootvsShoot	D
USeq34	96.4767	1.15925	0.622051	1.8636	0.0623779	0.272493	Root_21C_vs_Shoot_21C	RootvsShoot	D
USeq34	96.4767	2.66646	0.641864	4.15424	3.26367e-05	0.000322527	Shoot_1000Pi_vs_SubstratePlant_1000Pi	ShootvsSubstrate	D
USeq34	96.4767	3.23411	0.648913	4.98388	6.23222e-07	4.28126e-06	Root_50Pi_vs_SubstratePlant_50Pi	RootvsSubstrate	D
USeq34	96.4767	2.90687	0.63625	4.56875	4.90644e-06	3.78084e-05	Shoot_30Pi_vs_SubstratePlant_30Pi	ShootvsSubstrate	D
USeq34	96.4767	3.98396	0.658492	6.05013	1.44729e-09	2.51829e-08	Shoot_150NaCl_vs_SubstratePlant_150NaCl	ShootvsSubstrate	D
USeq34	96.4767	4.96067	0.626031	7.924	2.29987e-15	3.62229e-14	Root_31C_vs_SubstratePlant_31C	RootvsSubstrate	D
USeq34	96.4767	3.26868	0.689441	4.74106	2.12607e-06	1.77589e-05	Root_1000Pi_vs_SubstratePlant_1000Pi	RootvsSubstrate	D
USeq34	96.4767	5.35809	0.918644	5.83261	5.45684e-09	6.9478e-08	Shoot_7pH_vs_SubstratePlant_7pH	ShootvsSubstrate	D
USeq34	96.4767	2.69865	0.636637	4.23891	2.24608e-05	0.000218191	Root_30Pi_vs_SubstratePlant_30Pi	RootvsSubstrate	D
USeq34	96.4767	3.92449	0.632353	6.20616	5.42934e-10	8.25259e-09	Root_100NaCl_vs_SubstratePlant_100NaCl	RootvsSubstrate	D
USeq34	96.4767	5.96867	0.939347	6.35406	2.09703e-10	2.51643e-09	Root_7pH_vs_SubstratePlant_7pH	RootvsSubstrate	D
USeq34	96.4767	-0.447631	0.652627	-0.68589	0.492783	1	Root_0Pi_vs_Shoot_0Pi	RootvsShoot	D
USeq34	96.4767	2.71484	0.631622	4.2982	1.72187e-05	0.000125314	Shoot_10Pi_vs_SubstratePlant_10Pi	ShootvsSubstrate	D
USeq34	96.4767	3.18683	0.662248	4.81214	1.49324e-06	1.34392e-05	Shoot_100NaCl_vs_SubstratePlant_100NaCl	ShootvsSubstrate	D
USeq34	96.4767	5.04058	0.700755	7.19307	6.33521e-13	1.57475e-11	Shoot_8.2pH_vs_SubstratePlant_8.2pH	ShootvsSubstrate	D
USeq34	96.4767	0.569522	0.623199	0.913868	0.360786	0.879416	Root_8.2pH_vs_Shoot_8.2pH	RootvsShoot	D
USeq34	96.4767	4.32648	0.643891	6.71927	1.82632e-11	3.83527e-10	Root_50NaCl_vs_SubstratePlant_50NaCl	RootvsSubstrate	D
USeq34	96.4767	2.90124	0.659066	4.40205	1.07234e-05	0.000117064	Shoot_10C_vs_SubstratePlant_10C	ShootvsSubstrate	D
USeq34	96.4767	0.602222	0.633517	0.9506	0.341807	1	Root_1000Pi_vs_Shoot_1000Pi	RootvsShoot	D
USeq34	96.4767	0.737661	0.64967	1.13544	0.256191	0.597779	Root_100NaCl_vs_Shoot_100NaCl	RootvsShoot	D
USeq34	96.4767	3.92359	0.700707	5.59948	2.14998e-08	1.51763e-07	Root_150NaCl_vs_SubstratePlant_150NaCl	RootvsSubstrate	D
USeq34	96.4767	1.29184	0.655964	1.96938	0.04891	0.162701	Shoot_200NaCl_vs_SubstratePlant_200NaCl	ShootvsSubstrate	D
USeq34	96.4767	1.17561	0.62982	1.86659	0.0619591	0.216857	Shoot_0Pi_vs_SubstratePlant_0Pi	ShootvsSubstrate	D
USeq34	96.4767	3.47582	0.626554	5.54752	2.89746e-08	2.54333e-07	Shoot_31C_vs_SubstratePlant_31C	ShootvsSubstrate	D
USeq34	96.4767	3.2879	0.732824	4.48661	7.23664e-06	7.33312e-05	Shoot_5.5pH_vs_SubstratePlant_5.5pH	ShootvsSubstrate	D
USeq35	36.8454	1.84464	0.625076	2.95107	0.00316676	0.0288966	Root_10Pi_vs_Shoot_10Pi	RootvsShoot	C
USeq35	36.8454	-1.57731	0.600896	-2.62493	0.00866676	0.0285668	Shoot_50NaCl_vs_SubstratePlant_50NaCl	ShootvsSubstrate	C
USeq35	36.8454	1.95957	0.702646	2.78885	0.00528954	0.207803	Root_150NaCl_vs_Shoot_150NaCl	RootvsShoot	C
USeq35	36.8454	1.27517	0.662563	1.9246	0.0542793	0.343826	Root_0Pi_vs_Shoot_0Pi	RootvsShoot	C
USeq35	36.8454	2.0395	0.633573	3.21904	0.00128619	0.00745102	Root_10Pi_vs_SubstratePlant_10Pi	RootvsSubstrate	C
USeq35	36.8454	0.315841	0.567213	0.55683	0.577643	1	Root_31C_vs_Shoot_31C	RootvsShoot	C
USeq35	36.8454	5.51444	0.847299	6.50826	7.60264e-11	1.86265e-09	Root_10C_vs_SubstratePlant_10C	RootvsSubstrate	C
USeq35	36.8454	1.90488	0.68111	2.79672	0.00516235	0.0509317	Root_10C_vs_Shoot_10C	RootvsShoot	C
USeq35	36.8454	2.37509	0.649892	3.65459	0.000257593	0.00140603	Root_100Pi_vs_SubstratePlant_100Pi	RootvsSubstrate	C
USeq35	36.8454	1.49853	0.612319	2.4473	0.0143931	0.355795	Root_5.5pH_vs_Shoot_5.5pH	RootvsShoot	C
USeq35	36.8454	2.94956	0.629055	4.68888	2.74702e-06	2.45858e-05	Root_5.5pH_vs_SubstratePlant_5.5pH	RootvsSubstrate	C
USeq35	36.8454	2.24978	0.646479	3.48005	0.000501322	0.00299438	Root_21C_vs_SubstratePlant_21C	RootvsSubstrate	C
USeq35	36.8454	0.757765	0.628814	1.20507	0.228177	1	Root_1000Pi_vs_Shoot_1000Pi	RootvsShoot	C
USeq35	36.8454	1.44343	0.642218	2.24757	0.0246036	0.615091	Root_7pH_vs_Shoot_7pH	RootvsShoot	C
USeq35	36.8454	1.00859	0.647409	1.55788	0.119261	0.294777	Shoot_30Pi_vs_SubstratePlant_30Pi	ShootvsSubstrate	C
USeq35	36.8454	1.46571	0.643819	2.27659	0.0228107	0.0934683	Shoot_1000Pi_vs_SubstratePlant_1000Pi	ShootvsSubstrate	C
USeq35	36.8454	0.196498	0.639947	0.307054	0.758802	1	Shoot_100NaCl_vs_SubstratePlant_100NaCl	ShootvsSubstrate	C
USeq35	36.8454	1.53793	0.616155	2.49602	0.0125595	0.0973364	Root_50Pi_vs_Shoot_50Pi	RootvsShoot	C
USeq35	36.8454	2.86628	0.617773	4.63969	3.48928e-06	2.15701e-05	Root_8.2pH_vs_SubstratePlant_8.2pH	RootvsSubstrate	C
USeq35	36.8454	1.81136	0.60016	3.01813	0.00254343	0.00839056	Root_31C_vs_SubstratePlant_31C	RootvsSubstrate	C
USeq35	36.8454	2.73608	0.602234	4.54322	5.54003e-06	0.000157891	Root_50NaCl_vs_Shoot_50NaCl	RootvsShoot	C
USeq35	36.8454	0.767135	0.705076	1.08802	0.276588	0.65578	Shoot_0Pi_vs_SubstratePlant_0Pi	ShootvsSubstrate	C
USeq35	36.8454	1.57275	0.674302	2.33241	0.0196794	0.0472305	Shoot_7pH_vs_SubstratePlant_7pH	ShootvsSubstrate	C
USeq35	36.8454	1.0914	0.632226	1.72628	0.0842976	1	Root_100Pi_vs_Shoot_100Pi	RootvsShoot	C
USeq35	36.8454	1.19173	0.62504	1.90664	0.0565671	1	Root_30Pi_vs_Shoot_30Pi	RootvsShoot	C
USeq35	36.8454	0.529688	0.719371	0.736321	0.461536	1	Root_200NaCl_vs_Shoot_200NaCl	RootvsShoot	C
USeq35	36.8454	2.22348	0.685812	3.24211	0.00118648	0.00543484	Root_1000Pi_vs_SubstratePlant_1000Pi	RootvsSubstrate	C
USeq35	36.8454	0.651545	0.639664	1.01857	0.308405	0.735102	Shoot_150NaCl_vs_SubstratePlant_150NaCl	ShootvsSubstrate	C
USeq35	36.8454	0.528549	0.689948	0.766071	0.443634	1	Root_200NaCl_vs_SubstratePlant_200NaCl	RootvsSubstrate	C
USeq35	36.8454	2.73918	0.607669	4.50769	6.55376e-06	3.43507e-05	Root_100NaCl_vs_SubstratePlant_100NaCl	RootvsSubstrate	C
USeq35	36.8454	2.07355	0.616346	3.36427	0.000767465	0.0212332	Root_21C_vs_Shoot_21C	RootvsShoot	C
USeq35	36.8454	2.0423	0.718178	2.84373	0.00445889	0.0163493	Root_0Pi_vs_SubstratePlant_0Pi	RootvsSubstrate	C
USeq35	36.8454	1.15877	0.605516	1.9137	0.0556589	0.145085	Root_50NaCl_vs_SubstratePlant_50NaCl	RootvsSubstrate	C
USeq35	36.8454	3.60957	0.89348	4.0399	5.34744e-05	0.000467009	Shoot_10C_vs_SubstratePlant_10C	ShootvsSubstrate	C
USeq35	36.8454	-0.00113879	0.650523	-0.00175057	0.998603	1	Shoot_200NaCl_vs_SubstratePlant_200NaCl	ShootvsSubstrate	C
USeq35	36.8454	2.54268	0.634661	4.00637	6.16601e-05	0.00107905	Root_100NaCl_vs_Shoot_100NaCl	RootvsShoot	C
USeq35	36.8454	2.03968	0.673161	3.03	0.00244554	0.010933	Shoot_50Pi_vs_SubstratePlant_50Pi	ShootvsSubstrate	C
USeq35	36.8454	1.04312	0.621964	1.67714	0.0935141	0.295845	Shoot_8.2pH_vs_SubstratePlant_8.2pH	ShootvsSubstrate	C
USeq35	36.8454	3.01618	0.697896	4.32181	1.54751e-05	8.84293e-05	Root_7pH_vs_SubstratePlant_7pH	RootvsSubstrate	C
USeq35	36.8454	1.82315	0.611055	2.98361	0.00284866	0.0254228	Root_8.2pH_vs_Shoot_8.2pH	RootvsShoot	C
USeq35	36.8454	3.57761	0.666619	5.3668	8.01443e-08	7.03489e-07	Root_50Pi_vs_SubstratePlant_50Pi	RootvsSubstrate	C
USeq35	36.8454	1.28369	0.668605	1.91995	0.0548641	0.145351	Shoot_100Pi_vs_SubstratePlant_100Pi	ShootvsSubstrate	C
USeq35	36.8454	2.20031	0.638192	3.44773	0.000565314	0.0032554	Root_30Pi_vs_SubstratePlant_30Pi	RootvsSubstrate	C
USeq35	36.8454	1.49552	0.597515	2.50289	0.0123183	0.0463401	Shoot_31C_vs_SubstratePlant_31C	ShootvsSubstrate	C
USeq35	36.8454	1.45104	0.63571	2.28254	0.0224572	0.0812737	Shoot_5.5pH_vs_SubstratePlant_5.5pH	ShootvsSubstrate	C
USeq35	36.8454	2.61112	0.678051	3.85092	0.000117675	0.000441283	Root_150NaCl_vs_SubstratePlant_150NaCl	RootvsSubstrate	C
USeq35	36.8454	0.176226	0.654911	0.269084	0.787865	1	Shoot_21C_vs_SubstratePlant_21C	ShootvsSubstrate	C
USeq35	36.8454	0.194857	0.649091	0.3002	0.764025	1	Shoot_10Pi_vs_SubstratePlant_10Pi	ShootvsSubstrate	C
USeq36	24.1842	5.23843	0.826837	6.33551	2.3656e-10	9.9355e-09	Root_10Pi_vs_SubstratePlant_10Pi	RootvsSubstrate	D
USeq36	24.1842	4.39111	0.676492	6.49099	8.52715e-11	1.64858e-09	Shoot_150NaCl_vs_SubstratePlant_150NaCl	ShootvsSubstrate	D
USeq36	24.1842	0.884358	0.585403	1.51068	0.130869	0.443818	Root_8.2pH_vs_Shoot_8.2pH	RootvsShoot	D
USeq36	24.1842	3.91303	0.869906	4.49822	6.85249e-06	4.98709e-05	Root_100Pi_vs_SubstratePlant_100Pi	RootvsSubstrate	D
USeq36	24.1842	6.04837	0.940798	6.42898	1.28464e-10	2.56927e-09	Shoot_7pH_vs_SubstratePlant_7pH	ShootvsSubstrate	D
USeq36	24.1842	5.50344	0.738035	7.45688	8.8596e-14	2.32881e-12	Root_200NaCl_vs_SubstratePlant_200NaCl	RootvsSubstrate	D
USeq36	24.1842	3.49099	1.04486	3.34111	0.000834427	0.00490643	Root_10C_vs_SubstratePlant_10C	RootvsSubstrate	D
USeq36	24.1842	6.85987	0.985185	6.96302	3.33049e-12	3.49702e-11	Root_31C_vs_SubstratePlant_31C	RootvsSubstrate	D
USeq36	24.1842	-0.314861	0.679125	-0.463627	0.642915	1	Root_200NaCl_vs_Shoot_200NaCl	RootvsShoot	D
USeq36	24.1842	1.01032	0.597489	1.69095	0.0908469	0.324768	Root_10Pi_vs_Shoot_10Pi	RootvsShoot	D
USeq36	24.1842	0.733502	0.63099	1.16246	0.245048	0.813921	Root_0Pi_vs_Shoot_0Pi	RootvsShoot	D
USeq36	24.1842	4.2956	0.637322	6.74008	1.58296e-11	3.43728e-10	Root_100NaCl_vs_SubstratePlant_100NaCl	RootvsSubstrate	D
USeq36	24.1842	7.707	1.10124	6.99848	2.58746e-12	8.16898e-11	Root_21C_vs_SubstratePlant_21C	RootvsSubstrate	D
USeq36	24.1842	0.245413	0.609694	0.402518	0.687303	0.833678	Root_50Pi_vs_Shoot_50Pi	RootvsShoot	D
USeq36	24.1842	5.69222	0.93838	6.06601	1.31128e-09	1.88347e-08	Root_50Pi_vs_SubstratePlant_50Pi	RootvsSubstrate	D
USeq36	24.1842	6.11071	0.703563	8.68538	3.77483e-18	8.55627e-17	Root_8.2pH_vs_SubstratePlant_8.2pH	RootvsSubstrate	D
USeq36	24.1842	0.590227	0.604589	0.976245	0.328943	0.780065	Root_21C_vs_Shoot_21C	RootvsShoot	D
USeq36	24.1842	2.38508	0.735824	3.24138	0.00118953	0.00728586	Shoot_0Pi_vs_SubstratePlant_0Pi	ShootvsSubstrate	D
USeq36	24.1842	4.35585	0.770328	5.65454	1.56262e-08	2.27447e-07	Shoot_30Pi_vs_SubstratePlant_30Pi	ShootvsSubstrate	D
USeq36	24.1842	5.22636	0.704384	7.41976	1.17335e-13	3.40273e-12	Shoot_8.2pH_vs_SubstratePlant_8.2pH	ShootvsSubstrate	D
USeq36	24.1842	4.8978	0.767227	6.38376	1.72788e-10	3.91654e-09	Root_30Pi_vs_SubstratePlant_30Pi	RootvsSubstrate	D
USeq36	24.1842	0.541943	0.600683	0.902211	0.366945	1	Root_30Pi_vs_Shoot_30Pi	RootvsShoot	D
USeq36	24.1842	4.03337	0.938799	4.29631	1.73665e-05	0.000123302	Root_1000Pi_vs_SubstratePlant_1000Pi	RootvsSubstrate	D
USeq36	24.1842	-0.428442	0.627691	-0.682569	0.494879	1	Root_100Pi_vs_Shoot_100Pi	RootvsShoot	D
USeq36	24.1842	3.11858	0.753246	4.1402	3.4701e-05	0.00034354	Root_0Pi_vs_SubstratePlant_0Pi	RootvsSubstrate	D
USeq36	24.1842	6.27577	0.959712	6.53922	6.18406e-11	9.27609e-10	Root_7pH_vs_SubstratePlant_7pH	RootvsSubstrate	D
USeq36	24.1842	4.34147	0.877899	4.9453	7.60271e-07	1.42279e-05	Shoot_100Pi_vs_SubstratePlant_100Pi	ShootvsSubstrate	D
USeq36	24.1842	2.76785	0.666399	4.15344	3.27512e-05	0.000214957	Shoot_100NaCl_vs_SubstratePlant_100NaCl	ShootvsSubstrate	D
USeq36	24.1842	-0.386986	0.634821	-0.609599	0.542128	1	Root_1000Pi_vs_Shoot_1000Pi	RootvsShoot	D
USeq36	24.1842	4.42036	0.904796	4.88547	1.03181e-06	1.23817e-05	Shoot_1000Pi_vs_SubstratePlant_1000Pi	ShootvsSubstrate	D
USeq36	24.1842	-0.0168443	0.554328	-0.0303869	0.975758	1	Root_31C_vs_Shoot_31C	RootvsShoot	D
USeq36	24.1842	1.52775	0.615173	2.48345	0.0130116	0.097587	Root_100NaCl_vs_Shoot_100NaCl	RootvsShoot	D
USeq36	24.1842	5.22268	0.711503	7.34034	2.13048e-13	3.65226e-12	Root_150NaCl_vs_SubstratePlant_150NaCl	RootvsSubstrate	D
USeq36	24.1842	5.44681	0.939837	5.79548	6.81242e-09	8.62906e-08	Shoot_50Pi_vs_SubstratePlant_50Pi	ShootvsSubstrate	D
USeq36	24.1842	0.69916	0.617027	1.13311	0.257168	1	Root_5.5pH_vs_Shoot_5.5pH	RootvsShoot	D
USeq36	24.1842	4.58649	0.972402	4.71666	2.39749e-06	2.80322e-05	Shoot_5.5pH_vs_SubstratePlant_5.5pH	ShootvsSubstrate	D
USeq36	24.1842	5.8183	0.701082	8.29903	1.04962e-16	2.85147e-15	Shoot_200NaCl_vs_SubstratePlant_200NaCl	ShootvsSubstrate	D
USeq36	24.1842	5.63895	0.744654	7.57258	3.6589e-14	1.79286e-12	Root_50NaCl_vs_SubstratePlant_50NaCl	RootvsSubstrate	D
USeq36	24.1842	1.35619	0.598005	2.26786	0.0233379	0.0950187	Root_50NaCl_vs_Shoot_50NaCl	RootvsShoot	D
USeq36	24.1842	0.227401	0.620878	0.366257	0.714173	1	Root_7pH_vs_Shoot_7pH	RootvsShoot	D
USeq36	24.1842	0.831572	0.677986	1.22653	0.219998	1	Root_150NaCl_vs_Shoot_150NaCl	RootvsShoot	D
USeq36	24.1842	0.0135399	0.795006	0.0170312	0.986412	1	Root_10C_vs_Shoot_10C	RootvsShoot	D
USeq36	24.1842	5.28565	0.963655	5.485	4.13468e-08	6.16757e-07	Root_5.5pH_vs_SubstratePlant_5.5pH	RootvsSubstrate	D
USeq36	24.1842	7.11678	1.10425	6.44488	1.15689e-10	3.95272e-09	Shoot_21C_vs_SubstratePlant_21C	ShootvsSubstrate	D
USeq36	24.1842	4.28276	0.743304	5.76179	8.32279e-09	1.25767e-07	Shoot_50NaCl_vs_SubstratePlant_50NaCl	ShootvsSubstrate	D
USeq36	24.1842	6.87671	0.981795	7.00422	2.4836e-12	3.27007e-11	Shoot_31C_vs_SubstratePlant_31C	ShootvsSubstrate	D
USeq36	24.1842	4.22811	0.83266	5.07784	3.81759e-07	4.5464e-06	Shoot_10Pi_vs_SubstratePlant_10Pi	ShootvsSubstrate	D
USeq36	24.1842	3.47745	1.07997	3.21995	0.00128214	0.0059986	Shoot_10C_vs_SubstratePlant_10C	ShootvsSubstrate	D
USeq37	2.89223	1.81151	3.23586	0.559824	0.575599	0.897661	Shoot_30Pi_vs_SubstratePlant_30Pi	ShootvsSubstrate	B
USeq37	2.89223	0	3.42337	0	1	1	Shoot_7pH_vs_SubstratePlant_7pH	ShootvsSubstrate	B
USeq37	2.89223	3.27325	3.36565	0.972545	0.33078	1	Root_21C_vs_SubstratePlant_21C	RootvsSubstrate	B
USeq37	2.89223	0	3.4253	0	1	1	Shoot_100NaCl_vs_SubstratePlant_100NaCl	ShootvsSubstrate	B
USeq37	2.89223	4.70855	3.16196	1.48912	0.136455	0.300026	Root_100Pi_vs_SubstratePlant_100Pi	RootvsSubstrate	B
USeq37	2.89223	3.90471	3.16844	1.23237	0.217809	0.537717	Root_50Pi_vs_SubstratePlant_50Pi	RootvsSubstrate	B
USeq37	2.89223	5.11395	3.14915	1.62392	0.104394	0.357922	Root_10Pi_vs_SubstratePlant_10Pi	RootvsSubstrate	B
USeq37	2.89223	3.55709	3.01132	1.18124	0.237508	0.453424	Root_31C_vs_SubstratePlant_31C	RootvsSubstrate	B
USeq37	2.89223	-0.554742	3.42375	-0.162028	0.871284	1	Shoot_150NaCl_vs_SubstratePlant_150NaCl	ShootvsSubstrate	B
USeq37	2.89223	0.281574	3.26546	0.086228	0.931285	1	Root_100NaCl_vs_SubstratePlant_100NaCl	RootvsSubstrate	B
USeq37	2.89223	0.934209	3.4253	0.272738	0.785055	1	Root_100NaCl_vs_Shoot_100NaCl	RootvsShoot	B
USeq37	2.89223	4.51091	3.30773	1.36375	0.172646	0.445742	Root_1000Pi_vs_SubstratePlant_1000Pi	RootvsSubstrate	B
USeq37	2.89223	5.48172	3.16618	1.73134	0.0833919	0.210024	Root_30Pi_vs_SubstratePlant_30Pi	RootvsSubstrate	B
USeq37	2.89223	-0.654249	3.28998	-0.198861	0.842372	1	Root_0Pi_vs_Shoot_0Pi	RootvsShoot	B
USeq37	2.89223	0.352212	3.26358	0.107922	0.914058	1	Shoot_5.5pH_vs_SubstratePlant_5.5pH	ShootvsSubstrate	B
USeq37	2.89223	-0.4787	3.64944	-0.131171	0.89564	1	Root_150NaCl_vs_SubstratePlant_150NaCl	RootvsSubstrate	B
USeq37	2.89223	2.17269	3.11178	0.698215	0.485042	1	Root_100Pi_vs_Shoot_100Pi	RootvsShoot	B
USeq37	2.89223	1.6724	3.55084	0.470987	0.63765	0.910929	Root_7pH_vs_SubstratePlant_7pH	RootvsSubstrate	B
USeq37	2.89223	2.53586	3.21324	0.789191	0.43	0.809606	Shoot_100Pi_vs_SubstratePlant_100Pi	ShootvsSubstrate	B
USeq37	2.89223	1.23725	3.25917	0.379623	0.704226	1	Root_10C_vs_SubstratePlant_10C	RootvsSubstrate	B
USeq37	2.89223	0	3.79505	0	1	1	Root_200NaCl_vs_Shoot_200NaCl	RootvsShoot	B
USeq37	2.89223	-1.41264	3.10926	-0.454332	0.64959	0.972922	Root_21C_vs_Shoot_21C	RootvsShoot	B
USeq37	2.89223	1.40969	3.1903	0.441869	0.658584	1	Shoot_0Pi_vs_SubstratePlant_0Pi	ShootvsSubstrate	B
USeq37	2.89223	0	3.4253	0	1	1	Shoot_200NaCl_vs_SubstratePlant_200NaCl	ShootvsSubstrate	B
USeq37	2.89223	4.56256	3.1939	1.42852	0.153142	1	Root_1000Pi_vs_Shoot_1000Pi	RootvsShoot	B
USeq37	2.89223	4.23411	3.16425	1.33811	0.180861	0.452799	Shoot_50Pi_vs_SubstratePlant_50Pi	ShootvsSubstrate	B
USeq37	2.89223	-0.336099	3.26358	-0.102985	0.917975	1	Root_5.5pH_vs_Shoot_5.5pH	RootvsShoot	B
USeq37	2.89223	3.67021	3.13565	1.17048	0.241809	1	Root_30Pi_vs_Shoot_30Pi	RootvsShoot	B
USeq37	2.89223	0	3.79453	0	1	1	Root_150NaCl_vs_Shoot_150NaCl	RootvsShoot	B
USeq37	2.89223	1.99603	3.01512	0.662007	0.507967	0.94422	Shoot_31C_vs_SubstratePlant_31C	ShootvsSubstrate	B
USeq37	2.89223	0	3.65361	0	1	1	Root_200NaCl_vs_SubstratePlant_200NaCl	RootvsSubstrate	B
USeq37	2.89223	0.0330606	3.26409	0.0101286	0.991919	1	Root_50NaCl_vs_SubstratePlant_50NaCl	RootvsSubstrate	B
USeq37	2.89223	0	3.13931	0	1	NA	Root_50NaCl_vs_Shoot_50NaCl	RootvsShoot	B
USeq37	2.89223	2.0345	3.39978	0.598421	0.549559	1	Root_7pH_vs_Shoot_7pH	RootvsShoot	B
USeq37	2.89223	1.12557	3.26546	0.344689	0.730328	1	Root_8.2pH_vs_SubstratePlant_8.2pH	RootvsSubstrate	B
USeq37	2.89223	2.94854	3.07581	0.958623	0.337749	NA	Root_10Pi_vs_Shoot_10Pi	RootvsShoot	B
USeq37	2.89223	-0.0516497	3.14275	-0.0164346	0.986888	1	Shoot_1000Pi_vs_SubstratePlant_1000Pi	ShootvsSubstrate	B
USeq37	2.89223	4.68588	3.33785	1.40386	0.16036	0.577972	Shoot_21C_vs_SubstratePlant_21C	ShootvsSubstrate	B
USeq37	2.89223	0	3.26546	0	1	1	Shoot_8.2pH_vs_SubstratePlant_8.2pH	ShootvsSubstrate	B
USeq37	2.89223	1.56106	2.84591	0.548528	0.583329	1	Root_31C_vs_Shoot_31C	RootvsShoot	B
USeq37	2.89223	2.16541	3.17356	0.682327	0.495032	0.87634	Shoot_10Pi_vs_SubstratePlant_10Pi	ShootvsSubstrate	B
USeq37	2.89223	0.755446	3.3517	0.225392	0.821674	1	Root_0Pi_vs_SubstratePlant_0Pi	RootvsSubstrate	B
USeq37	2.89223	0.796219	3.41904	0.232878	0.815856	1	Root_10C_vs_Shoot_10C	RootvsShoot	B
USeq37	2.89223	0.0161128	3.26546	0.00493431	0.996063	1	Root_5.5pH_vs_SubstratePlant_5.5pH	RootvsSubstrate	B
USeq37	2.89223	0	3.42507	0	1	1	Shoot_10C_vs_SubstratePlant_10C	ShootvsSubstrate	B
USeq37	2.89223	-0.329397	3.07617	-0.10708	0.914725	NA	Root_50Pi_vs_Shoot_50Pi	RootvsShoot	B
USeq37	2.89223	0.531298	3.14074	0.169164	0.865668	1	Shoot_50NaCl_vs_SubstratePlant_50NaCl	ShootvsSubstrate	B
USeq37	2.89223	1.07541	3.26546	0.32933	0.741906	NA	Root_8.2pH_vs_Shoot_8.2pH	RootvsShoot	B
USeq38	0.589604	-0.072825	16.614	-0.00438335	0.996503	1	Shoot_5.5pH_vs_SubstratePlant_5.5pH	ShootvsSubstrate	B
USeq38	0.589604	0	16.6148	0	1	1	Shoot_100Pi_vs_SubstratePlant_100Pi	ShootvsSubstrate	B
USeq38	0.589604	0	16.6148	0	1	1	Root_100Pi_vs_SubstratePlant_100Pi	RootvsSubstrate	B
USeq38	0.589604	0	16.0119	0	1	1	Shoot_31C_vs_SubstratePlant_31C	ShootvsSubstrate	B
USeq38	0.589604	0	16.6148	0	1	1	Root_30Pi_vs_SubstratePlant_30Pi	RootvsSubstrate	B
USeq38	0.589604	0	16.6143	0	1	1	Shoot_0Pi_vs_SubstratePlant_0Pi	ShootvsSubstrate	B
USeq38	0.589604	0	17.4279	0	1	1	Root_0Pi_vs_Shoot_0Pi	RootvsShoot	B
USeq38	0.589604	0	17.4279	0	1	1	Shoot_7pH_vs_SubstratePlant_7pH	ShootvsSubstrate	B
USeq38	0.589604	0.87011	17.4266	0.0499301	0.960178	NA	Root_10C_vs_Shoot_10C	RootvsShoot	B
USeq38	0.589604	0	16.6137	0	1	1	Shoot_50Pi_vs_SubstratePlant_50Pi	ShootvsSubstrate	B
USeq38	0.589604	0	18.5894	0	1	1	Root_200NaCl_vs_SubstratePlant_200NaCl	RootvsSubstrate	B
USeq38	0.589604	0	16.6148	0	1	1	Shoot_30Pi_vs_SubstratePlant_30Pi	ShootvsSubstrate	B
USeq38	0.589604	0	17.4279	0	1	1	Shoot_100NaCl_vs_SubstratePlant_100NaCl	ShootvsSubstrate	B
USeq38	0.589604	0	18.2001	0	1	1	Root_7pH_vs_SubstratePlant_7pH	RootvsSubstrate	B
USeq38	0.589604	0	16.6148	0	1	NA	Root_21C_vs_Shoot_21C	RootvsShoot	B
USeq38	0.589604	0.281537	16.6148	0.0169449	0.986481	1	Root_100NaCl_vs_SubstratePlant_100NaCl	RootvsSubstrate	B
USeq38	0.589604	0	17.4279	0	1	1	Shoot_21C_vs_SubstratePlant_21C	ShootvsSubstrate	B
USeq38	0.589604	0	17.4269	0	1	1	Root_1000Pi_vs_SubstratePlant_1000Pi	RootvsSubstrate	B
USeq38	0.589604	0	17.4279	0	1	1	Root_21C_vs_SubstratePlant_21C	RootvsSubstrate	B
USeq38	0.589604	-0.875471	16.614	-0.0526946	0.957975	1	Root_5.5pH_vs_Shoot_5.5pH	RootvsShoot	B
USeq38	0.589604	1.51847	18.573	0.0817569	0.93484	1	Root_150NaCl_vs_SubstratePlant_150NaCl	RootvsSubstrate	B
USeq38	0.589604	0	16.6142	0	1	1	Shoot_10Pi_vs_SubstratePlant_10Pi	ShootvsSubstrate	B
USeq38	0.589604	0	16.6148	0	1	1	Root_100Pi_vs_Shoot_100Pi	RootvsShoot	B
USeq38	0.589604	0	16.6148	0	1	1	Root_50NaCl_vs_SubstratePlant_50NaCl	RootvsSubstrate	B
USeq38	0.589604	0	16.6142	0	1	1	Root_10Pi_vs_SubstratePlant_10Pi	RootvsSubstrate	B
USeq38	0.589604	0	16.0119	0	1	1	Root_31C_vs_SubstratePlant_31C	RootvsSubstrate	B
USeq38	0.589604	0	17.4274	0	1	NA	Root_0Pi_vs_SubstratePlant_0Pi	RootvsSubstrate	B
USeq38	0.589604	-0.101512	16.6133	-0.00611032	0.995125	1	Root_50Pi_vs_SubstratePlant_50Pi	RootvsSubstrate	B
USeq38	0.589604	0.978231	17.4279	0.05613	0.955238	NA	Root_100NaCl_vs_Shoot_100NaCl	RootvsShoot	B
USeq38	0.589604	0	17.4279	0	1	1	Shoot_150NaCl_vs_SubstratePlant_150NaCl	ShootvsSubstrate	B
USeq38	0.589604	0	16.8578	0	1	1	Root_1000Pi_vs_Shoot_1000Pi	RootvsShoot	B
USeq38	0.589604	0	16.6148	0	1	1	Shoot_8.2pH_vs_SubstratePlant_8.2pH	ShootvsSubstrate	B
USeq38	0.589604	0	15.3826	0	1	1	Root_31C_vs_Shoot_31C	RootvsShoot	B
USeq38	0.589604	0	16.0113	0	1	NA	Root_50NaCl_vs_Shoot_50NaCl	RootvsShoot	B
USeq38	0.589604	1.35312	16.6134	0.0814477	0.935086	1	Root_10C_vs_SubstratePlant_10C	RootvsSubstrate	B
USeq38	0.589604	0	16.0113	0	1	1	Shoot_50NaCl_vs_SubstratePlant_50NaCl	ShootvsSubstrate	B
USeq38	0.589604	0	16.6148	0	1	1	Root_30Pi_vs_Shoot_30Pi	RootvsShoot	B
USeq38	0.589604	0	17.4279	0	1	1	Shoot_200NaCl_vs_SubstratePlant_200NaCl	ShootvsSubstrate	B
USeq38	0.589604	0	16.0108	0	1	1	Shoot_1000Pi_vs_SubstratePlant_1000Pi	ShootvsSubstrate	B
USeq38	0.589604	0	19.3086	0	1	1	Root_200NaCl_vs_Shoot_200NaCl	RootvsShoot	B
USeq38	0.589604	-0.948296	16.6148	-0.0570754	0.954485	1	Root_5.5pH_vs_SubstratePlant_5.5pH	RootvsSubstrate	B
USeq38	0.589604	0	16.6148	0	1	NA	Root_10Pi_vs_Shoot_10Pi	RootvsShoot	B
USeq38	0.589604	0	16.6148	0	1	1	Root_8.2pH_vs_SubstratePlant_8.2pH	RootvsSubstrate	B
USeq38	0.589604	1.56621	19.3039	0.0811348	0.935335	1	Root_150NaCl_vs_Shoot_150NaCl	RootvsShoot	B
USeq38	0.589604	0	17.4279	0	1	1	Root_7pH_vs_Shoot_7pH	RootvsShoot	B
USeq38	0.589604	0.49017	16.6143	0.0295029	0.976464	NA	Root_50Pi_vs_Shoot_50Pi	RootvsShoot	B
USeq38	0.589604	0	16.6148	0	1	NA	Root_8.2pH_vs_Shoot_8.2pH	RootvsShoot	B
USeq38	0.589604	0	17.4279	0	1	1	Shoot_10C_vs_SubstratePlant_10C	ShootvsSubstrate	B
USeq39	1789.31	0.247143	0.340524	0.725771	0.467979	0.891389	Root_150NaCl_vs_SubstratePlant_150NaCl	RootvsSubstrate	C
USeq39	1789.31	-0.549735	0.304736	-1.80397	0.0712364	0.220978	Shoot_5.5pH_vs_SubstratePlant_5.5pH	ShootvsSubstrate	C
USeq39	1789.31	1.63498	0.305746	5.34751	8.91726e-08	9.03616e-07	Shoot_50Pi_vs_SubstratePlant_50Pi	ShootvsSubstrate	C
USeq39	1789.31	0.835674	0.305504	2.73539	0.00623057	0.0227689	Root_30Pi_vs_SubstratePlant_30Pi	RootvsSubstrate	C
USeq39	1789.31	-1.42013	0.305109	-4.6545	3.24771e-06	1.64625e-05	Root_50NaCl_vs_SubstratePlant_50NaCl	RootvsSubstrate	C
USeq39	1789.31	-1.41021	0.319764	-4.41014	1.03303e-05	0.000468309	Root_0Pi_vs_Shoot_0Pi	RootvsShoot	C
USeq39	1789.31	-0.12775	0.320564	-0.398516	0.69025	1	Root_0Pi_vs_SubstratePlant_0Pi	RootvsSubstrate	C
USeq39	1789.31	-1.19674	0.305041	-3.92319	8.73827e-05	0.00801008	Root_5.5pH_vs_Shoot_5.5pH	RootvsShoot	C
USeq39	1789.31	-0.367414	0.319546	-1.1498	0.250227	0.476622	Shoot_7pH_vs_SubstratePlant_7pH	ShootvsSubstrate	C
USeq39	1789.31	1.59967	0.305301	5.23965	1.60884e-07	1.62121e-06	Shoot_30Pi_vs_SubstratePlant_30Pi	ShootvsSubstrate	C
USeq39	1789.31	0.416167	0.320915	1.29682	0.194695	0.49369	Root_1000Pi_vs_SubstratePlant_1000Pi	RootvsSubstrate	C
USeq39	1789.31	-0.8051	0.319683	-2.51843	0.0117879	0.0554284	Root_21C_vs_SubstratePlant_21C	RootvsSubstrate	C
USeq39	1789.31	0.492324	0.30569	1.61053	0.107282	0.286735	Root_10C_vs_SubstratePlant_10C	RootvsSubstrate	C
USeq39	1789.31	0.803314	0.29349	2.73711	0.00619825	0.0238859	Shoot_31C_vs_SubstratePlant_31C	ShootvsSubstrate	C
USeq39	1789.31	-1.23353	0.294282	-4.19167	2.76909e-05	0.000144845	Shoot_50NaCl_vs_SubstratePlant_50NaCl	ShootvsSubstrate	C
USeq39	1789.31	-0.674354	0.305225	-2.20936	0.0271493	0.684671	Root_100Pi_vs_Shoot_100Pi	RootvsShoot	C
USeq39	1789.31	-1.41206	0.28231	-5.0018	5.67973e-07	6.53169e-05	Root_31C_vs_Shoot_31C	RootvsShoot	C
USeq39	1789.31	0.920985	0.305594	3.01376	0.00258036	0.013001	Shoot_100Pi_vs_SubstratePlant_100Pi	ShootvsSubstrate	C
USeq39	1789.31	-0.608742	0.293951	-2.07089	0.0383687	0.0966891	Root_31C_vs_SubstratePlant_31C	RootvsSubstrate	C
USeq39	1789.31	-0.0324986	0.319406	-0.101747	0.918958	1	Shoot_100NaCl_vs_SubstratePlant_100NaCl	ShootvsSubstrate	C
USeq39	1789.31	1.28246	0.305427	4.19889	2.68227e-05	0.000262862	Shoot_0Pi_vs_SubstratePlant_0Pi	ShootvsSubstrate	C
USeq39	1789.31	-0.416332	0.319432	-1.30335	0.192456	0.492874	Root_100NaCl_vs_Shoot_100NaCl	RootvsShoot	C
USeq39	1789.31	-1.11824	0.305069	-3.66554	0.000246817	0.00115749	Root_8.2pH_vs_SubstratePlant_8.2pH	RootvsSubstrate	C
USeq39	1789.31	-0.709634	0.309564	-2.29237	0.0218846	0.85975	Root_1000Pi_vs_Shoot_1000Pi	RootvsShoot	C
USeq39	1789.31	-0.448831	0.304607	-1.47347	0.140624	0.350407	Root_100NaCl_vs_SubstratePlant_100NaCl	RootvsSubstrate	C
USeq39	1789.31	0.818784	0.319425	2.56331	0.010368	0.0419544	Shoot_150NaCl_vs_SubstratePlant_150NaCl	ShootvsSubstrate	C
USeq39	1789.31	0.413879	0.320854	1.28993	0.197075	0.656916	Root_10C_vs_Shoot_10C	RootvsShoot	C
USeq39	1789.31	1.78391	0.305543	5.83847	5.26811e-09	1.38024e-07	Shoot_10Pi_vs_SubstratePlant_10Pi	ShootvsSubstrate	C
USeq39	1789.31	-0.571642	0.353819	-1.61563	0.106174	1	Root_150NaCl_vs_Shoot_150NaCl	RootvsShoot	C
USeq39	1789.31	-1.32594	0.334107	-3.9686	7.22949e-05	0.000347015	Root_7pH_vs_SubstratePlant_7pH	RootvsSubstrate	C
USeq39	1789.31	-0.958525	0.319936	-2.99599	0.00273558	0.0835871	Root_7pH_vs_Shoot_7pH	RootvsShoot	C
USeq39	1789.31	-0.880657	0.353851	-2.48878	0.0128181	0.704996	Root_200NaCl_vs_Shoot_200NaCl	RootvsShoot	C
USeq39	1789.31	-0.784796	0.304838	-2.57447	0.0100394	0.0954959	Root_21C_vs_Shoot_21C	RootvsShoot	C
USeq39	1789.31	2.04712	0.319461	6.40805	1.47391e-10	1.71606e-09	Shoot_200NaCl_vs_SubstratePlant_200NaCl	ShootvsSubstrate	C
USeq39	1789.31	-0.0203035	0.319505	-0.0635467	0.949331	1	Shoot_21C_vs_SubstratePlant_21C	ShootvsSubstrate	C
USeq39	1789.31	1.1258	0.294926	3.81724	0.000134955	0.000985756	Shoot_1000Pi_vs_SubstratePlant_1000Pi	ShootvsSubstrate	C
USeq39	1789.31	0.24663	0.305432	0.807481	0.419389	0.784857	Root_100Pi_vs_SubstratePlant_100Pi	RootvsSubstrate	C
USeq39	1789.31	0.412269	0.304554	1.35368	0.175839	0.478061	Shoot_8.2pH_vs_SubstratePlant_8.2pH	ShootvsSubstrate	C
USeq39	1789.31	-0.186598	0.295065	-0.632396	0.527128	0.723002	Root_50NaCl_vs_Shoot_50NaCl	RootvsShoot	C
USeq39	1789.31	0.0784444	0.321019	0.244361	0.806952	1	Shoot_10C_vs_SubstratePlant_10C	ShootvsSubstrate	C
USeq39	1789.31	1.16647	0.340851	3.42222	0.000621116	0.00357142	Root_200NaCl_vs_SubstratePlant_200NaCl	RootvsSubstrate	C
USeq39	1789.31	0.454414	0.30577	1.48613	0.137244	0.435037	Root_10Pi_vs_SubstratePlant_10Pi	RootvsSubstrate	C
USeq39	1789.31	-1.74647	0.304951	-5.72705	1.02192e-08	2.03248e-07	Root_5.5pH_vs_SubstratePlant_5.5pH	RootvsSubstrate	C
USeq39	1789.31	0.525933	0.30608	1.71828	0.0857448	0.225795	Root_50Pi_vs_SubstratePlant_50Pi	RootvsSubstrate	C
USeq39	1789.31	-1.53051	0.305027	-5.01763	5.23135e-07	1.36015e-05	Root_8.2pH_vs_Shoot_8.2pH	RootvsShoot	C
USeq39	1789.31	-0.763995	0.304979	-2.50507	0.0122427	0.461741	Root_30Pi_vs_Shoot_30Pi	RootvsShoot	C
USeq39	1789.31	-1.10905	0.305063	-3.63547	0.000277471	0.00430079	Root_50Pi_vs_Shoot_50Pi	RootvsShoot	C
USeq39	1789.31	-1.32949	0.304919	-4.36014	1.29978e-05	0.00031628	Root_10Pi_vs_Shoot_10Pi	RootvsShoot	C
USeq4	259.995	-0.973616	0.46695	-2.08505	0.0370644	0.092661	Root_150NaCl_vs_SubstratePlant_150NaCl	RootvsSubstrate	A
USeq4	259.995	-0.744325	0.399137	-1.86484	0.062204	0.175504	Shoot_31C_vs_SubstratePlant_31C	ShootvsSubstrate	A
USeq4	259.995	0.909692	0.419495	2.16854	0.0301178	0.0965314	Shoot_50Pi_vs_SubstratePlant_50Pi	ShootvsSubstrate	A
USeq4	259.995	0.178952	0.417361	0.42877	0.66809	1	Root_5.5pH_vs_Shoot_5.5pH	RootvsShoot	A
USeq4	259.995	0.142479	0.439962	0.323844	0.746056	1	Root_1000Pi_vs_SubstratePlant_1000Pi	RootvsSubstrate	A
USeq4	259.995	0.638308	0.41594	1.53462	0.124878	0.275	Root_50NaCl_vs_Shoot_50NaCl	RootvsShoot	A
USeq4	259.995	0.550346	0.416883	1.32014	0.186787	0.403311	Shoot_30Pi_vs_SubstratePlant_30Pi	ShootvsSubstrate	A
USeq4	259.995	-3.37843	0.448754	-7.52848	5.13342e-14	1.04593e-12	Shoot_200NaCl_vs_SubstratePlant_200NaCl	ShootvsSubstrate	A
USeq4	259.995	0.0524721	0.420704	0.124724	0.900742	1	Root_50NaCl_vs_SubstratePlant_50NaCl	RootvsSubstrate	A
USeq4	259.995	-1.76688	0.455316	-3.88055	0.000104221	0.00382145	Root_10C_vs_Shoot_10C	RootvsShoot	A
USeq4	259.995	-0.585836	0.412126	-1.4215	0.155172	0.345957	Shoot_50NaCl_vs_SubstratePlant_50NaCl	ShootvsSubstrate	A
USeq4	259.995	0.643871	0.435241	1.47934	0.139049	0.596806	Root_0Pi_vs_Shoot_0Pi	RootvsShoot	A
USeq4	259.995	-1.36525	0.434676	-3.14086	0.00168454	0.00794142	Root_0Pi_vs_SubstratePlant_0Pi	RootvsSubstrate	A
USeq4	259.995	-2.00912	0.414959	-4.84174	1.28705e-06	1.90372e-05	Shoot_0Pi_vs_SubstratePlant_0Pi	ShootvsSubstrate	A
USeq4	259.995	1.10718	0.423377	2.61511	0.00891997	0.0343681	Shoot_100Pi_vs_SubstratePlant_100Pi	ShootvsSubstrate	A
USeq4	259.995	0.608366	0.504198	1.2066	0.227586	1	Root_200NaCl_vs_Shoot_200NaCl	RootvsShoot	A
USeq4	259.995	2.09359	0.426449	4.90937	9.13704e-07	6.91237e-06	Shoot_8.2pH_vs_SubstratePlant_8.2pH	ShootvsSubstrate	A
USeq4	259.995	0.128787	0.41872	0.307573	0.758407	1	Root_100NaCl_vs_SubstratePlant_100NaCl	RootvsSubstrate	A
USeq4	259.995	-0.0429695	0.423815	-0.101387	0.919243	1	Root_1000Pi_vs_Shoot_1000Pi	RootvsShoot	A
USeq4	259.995	0.17004	0.416432	0.408325	0.683035	1	Shoot_10Pi_vs_SubstratePlant_10Pi	ShootvsSubstrate	A
USeq4	259.995	0.832929	0.488782	1.70409	0.0883641	1	Root_150NaCl_vs_Shoot_150NaCl	RootvsShoot	A
USeq4	259.995	0.854193	0.438691	1.94714	0.0515179	0.218951	Root_21C_vs_SubstratePlant_21C	RootvsSubstrate	A
USeq4	259.995	2.64849	0.462739	5.72351	1.04348e-08	8.94409e-08	Root_7pH_vs_SubstratePlant_7pH	RootvsSubstrate	A
USeq4	259.995	-2.77007	0.474629	-5.83628	5.33785e-09	7.55512e-08	Root_200NaCl_vs_SubstratePlant_200NaCl	RootvsSubstrate	A
USeq4	259.995	-0.106297	0.419315	-0.253502	0.79988	1	Root_100Pi_vs_Shoot_100Pi	RootvsShoot	A
USeq4	259.995	-0.580181	0.439461	-1.32021	0.186765	0.398854	Shoot_100NaCl_vs_SubstratePlant_100NaCl	ShootvsSubstrate	A
USeq4	259.995	0.801849	0.438891	1.82699	0.0677015	0.289142	Shoot_21C_vs_SubstratePlant_21C	ShootvsSubstrate	A
USeq4	259.995	0.708968	0.438896	1.61534	0.106236	0.359832	Root_100NaCl_vs_Shoot_100NaCl	RootvsShoot	A
USeq4	259.995	-0.498379	0.41719	-1.19461	0.23224	0.449966	Root_50Pi_vs_Shoot_50Pi	RootvsShoot	A
USeq4	259.995	1.32504	0.420721	3.14945	0.00163577	0.00847252	Root_5.5pH_vs_SubstratePlant_5.5pH	RootvsSubstrate	A
USeq4	259.995	-0.414148	0.384511	-1.07708	0.281446	0.716211	Root_31C_vs_Shoot_31C	RootvsShoot	A
USeq4	259.995	1.00088	0.421276	2.37583	0.0175096	0.0585836	Root_100Pi_vs_SubstratePlant_100Pi	RootvsSubstrate	A
USeq4	259.995	-1.15847	0.400017	-2.89606	0.00377879	0.0116129	Root_31C_vs_SubstratePlant_31C	RootvsSubstrate	A
USeq4	259.995	1.00258	0.417647	2.40054	0.0163708	0.0982249	Root_8.2pH_vs_Shoot_8.2pH	RootvsShoot	A
USeq4	259.995	0.928559	0.416536	2.22924	0.0257979	0.0762721	Root_30Pi_vs_SubstratePlant_30Pi	RootvsSubstrate	A
USeq4	259.995	1.38077	0.4373	3.15749	0.00159135	0.0547027	Root_7pH_vs_Shoot_7pH	RootvsShoot	A
USeq4	259.995	0.378214	0.416057	0.909042	0.363328	1	Root_30Pi_vs_Shoot_30Pi	RootvsShoot	A
USeq4	259.995	0.185449	0.405443	0.457398	0.647385	1	Shoot_1000Pi_vs_SubstratePlant_1000Pi	ShootvsSubstrate	A
USeq4	259.995	0.0523442	0.417494	0.125377	0.900225	1	Root_21C_vs_Shoot_21C	RootvsShoot	A
USeq4	259.995	1.14609	0.421579	2.71856	0.00655662	0.0276835	Shoot_5.5pH_vs_SubstratePlant_5.5pH	ShootvsSubstrate	A
USeq4	259.995	3.09617	0.425655	7.27391	3.49239e-13	3.65358e-12	Root_8.2pH_vs_SubstratePlant_8.2pH	RootvsSubstrate	A
USeq4	259.995	-1.80654	0.440455	-4.10154	4.10404e-05	0.000297543	Shoot_150NaCl_vs_SubstratePlant_150NaCl	ShootvsSubstrate	A
USeq4	259.995	1.48313	0.464875	3.19038	0.00142087	0.00773583	Root_10C_vs_SubstratePlant_10C	RootvsSubstrate	A
USeq4	259.995	1.26772	0.444838	2.84985	0.00437401	0.013122	Shoot_7pH_vs_SubstratePlant_7pH	ShootvsSubstrate	A
USeq4	259.995	-0.241245	0.41655	-0.579149	0.562489	1	Root_10Pi_vs_SubstratePlant_10Pi	RootvsSubstrate	A
USeq4	259.995	0.411313	0.420205	0.978839	0.327659	0.729158	Root_50Pi_vs_SubstratePlant_50Pi	RootvsSubstrate	A
USeq4	259.995	3.25	0.474358	6.85137	7.31467e-12	3.19407e-10	Shoot_10C_vs_SubstratePlant_10C	ShootvsSubstrate	A
USeq4	259.995	-0.411284	0.415903	-0.988894	0.322715	0.701003	Root_10Pi_vs_Shoot_10Pi	RootvsShoot	A
USeq40	101.659	0.598417	0.493779	1.21191	0.225546	0.725339	Root_10C_vs_Shoot_10C	RootvsShoot	A
USeq40	101.659	-0.824352	0.44755	-1.84192	0.0654869	0.900445	Root_5.5pH_vs_Shoot_5.5pH	RootvsShoot	A
USeq40	101.659	-0.0228551	0.456268	-0.0500914	0.96005	1	Shoot_100Pi_vs_SubstratePlant_100Pi	ShootvsSubstrate	A
USeq40	101.659	-0.674031	0.479837	-1.40471	0.160108	1	Root_7pH_vs_Shoot_7pH	RootvsShoot	A
USeq40	101.659	-0.941757	0.421323	-2.23524	0.0254018	0.0819673	Shoot_31C_vs_SubstratePlant_31C	ShootvsSubstrate	A
USeq40	101.659	0.460263	0.45234	1.01752	0.308908	0.680492	Shoot_50Pi_vs_SubstratePlant_50Pi	ShootvsSubstrate	A
USeq40	101.659	-1.22285	0.463837	-2.63637	0.00837972	0.0399498	Shoot_21C_vs_SubstratePlant_21C	ShootvsSubstrate	A
USeq40	101.659	-3.29302	0.448333	-7.34503	2.05706e-13	7.5597e-12	Root_50NaCl_vs_SubstratePlant_50NaCl	RootvsSubstrate	A
USeq40	101.659	0.479235	0.449628	1.06585	0.286493	0.560157	Shoot_30Pi_vs_SubstratePlant_30Pi	ShootvsSubstrate	A
USeq40	101.659	-3.62479	0.523701	-6.92149	4.46917e-12	5.95889e-11	Root_150NaCl_vs_SubstratePlant_150NaCl	RootvsSubstrate	A
USeq40	101.659	-0.706047	0.468744	-1.50625	0.132002	1	Root_1000Pi_vs_Shoot_1000Pi	RootvsShoot	A
USeq40	101.659	-0.951517	0.449754	-2.11564	0.0343754	0.13646	Shoot_10Pi_vs_SubstratePlant_10Pi	ShootvsSubstrate	A
USeq40	101.659	-3.00056	0.435028	-6.89739	5.29677e-12	1.8009e-10	Shoot_50NaCl_vs_SubstratePlant_50NaCl	ShootvsSubstrate	A
USeq40	101.659	-3.1439	0.446361	-7.0434	1.87602e-12	7.12886e-11	Root_100NaCl_vs_SubstratePlant_100NaCl	RootvsSubstrate	A
USeq40	101.659	2.88965	0.575865	5.01793	5.22306e-07	9.77458e-06	Shoot_10C_vs_SubstratePlant_10C	ShootvsSubstrate	A
USeq40	101.659	-1.83963	0.46721	-3.93747	8.23447e-05	0.000535241	Root_21C_vs_SubstratePlant_21C	RootvsSubstrate	A
USeq40	101.659	0.0281861	0.474643	0.0593838	0.952646	1	Root_100NaCl_vs_Shoot_100NaCl	RootvsShoot	A
USeq40	101.659	-0.443935	0.653182	-0.67965	0.496726	1	Root_200NaCl_vs_Shoot_200NaCl	RootvsShoot	A
USeq40	101.659	-3.17209	0.465871	-6.80895	9.83136e-12	4.12917e-10	Shoot_100NaCl_vs_SubstratePlant_100NaCl	ShootvsSubstrate	A
USeq40	101.659	-0.679323	0.466144	-1.45732	0.145027	0.3339	Root_0Pi_vs_SubstratePlant_0Pi	RootvsSubstrate	A
USeq40	101.659	-1.18997	0.445628	-2.67032	0.00757787	0.0296173	Shoot_8.2pH_vs_SubstratePlant_8.2pH	ShootvsSubstrate	A
USeq40	101.659	-2.34892	0.443879	-5.29179	1.21124e-07	1.54866e-06	Root_5.5pH_vs_SubstratePlant_5.5pH	RootvsSubstrate	A
USeq40	101.659	-1.08018	0.485787	-2.22357	0.0261775	0.0906635	Root_1000Pi_vs_SubstratePlant_1000Pi	RootvsSubstrate	A
USeq40	101.659	-2.18943	0.530237	-4.12916	3.64099e-05	0.000231267	Shoot_200NaCl_vs_SubstratePlant_200NaCl	ShootvsSubstrate	A
USeq40	101.659	-0.349991	0.449559	-0.778522	0.436261	1	Root_30Pi_vs_Shoot_30Pi	RootvsShoot	A
USeq40	101.659	-0.381429	0.55982	-0.681343	0.495654	1	Root_150NaCl_vs_Shoot_150NaCl	RootvsShoot	A
USeq40	101.659	-0.292465	0.448193	-0.652542	0.514052	0.723002	Root_50NaCl_vs_Shoot_50NaCl	RootvsShoot	A
USeq40	101.659	-0.0251763	0.464525	-0.054198	0.956777	1	Root_0Pi_vs_Shoot_0Pi	RootvsShoot	A
USeq40	101.659	-0.374133	0.445061	-0.840633	0.400554	1	Shoot_1000Pi_vs_SubstratePlant_1000Pi	ShootvsSubstrate	A
USeq40	101.659	-1.64013	0.453327	-3.61797	0.000296917	0.00134603	Root_8.2pH_vs_SubstratePlant_8.2pH	RootvsSubstrate	A
USeq40	101.659	-0.128873	0.45546	-0.282951	0.777215	1	Root_50Pi_vs_SubstratePlant_50Pi	RootvsSubstrate	A
USeq40	101.659	-0.616777	0.450207	-1.36998	0.170692	0.521968	Root_21C_vs_Shoot_21C	RootvsShoot	A
USeq40	101.659	-0.855527	0.447067	-1.91364	0.0556655	0.207818	Root_10Pi_vs_SubstratePlant_10Pi	RootvsSubstrate	A
USeq40	101.659	-1.89581	0.465272	-4.07462	4.60903e-05	0.000291096	Shoot_7pH_vs_SubstratePlant_7pH	ShootvsSubstrate	A
USeq40	101.659	-0.802398	0.453554	-1.76913	0.0768714	0.193657	Root_100Pi_vs_SubstratePlant_100Pi	RootvsSubstrate	A
USeq40	101.659	-0.409719	0.408551	-1.00286	0.315929	0.73044	Root_31C_vs_Shoot_31C	RootvsShoot	A
USeq40	101.659	0.129244	0.451314	0.286372	0.774593	1	Root_30Pi_vs_SubstratePlant_30Pi	RootvsSubstrate	A
USeq40	101.659	-0.654146	0.445447	-1.46852	0.141964	0.406852	Shoot_0Pi_vs_SubstratePlant_0Pi	ShootvsSubstrate	A
USeq40	101.659	-0.589136	0.449251	-1.31137	0.189732	0.417688	Root_50Pi_vs_Shoot_50Pi	RootvsShoot	A
USeq40	101.659	-0.779543	0.457268	-1.70478	0.0882351	1	Root_100Pi_vs_Shoot_100Pi	RootvsShoot	A
USeq40	101.659	-2.56984	0.495671	-5.18456	2.16528e-07	1.44352e-06	Root_7pH_vs_SubstratePlant_7pH	RootvsSubstrate	A
USeq40	101.659	3.48807	0.547989	6.36522	1.95015e-10	3.58339e-09	Root_10C_vs_SubstratePlant_10C	RootvsSubstrate	A
USeq40	101.659	-1.35148	0.424269	-3.18542	0.00144544	0.00505904	Root_31C_vs_SubstratePlant_31C	RootvsSubstrate	A
USeq40	101.659	-0.450155	0.457909	-0.983066	0.325575	0.819188	Root_8.2pH_vs_Shoot_8.2pH	RootvsShoot	A
USeq40	101.659	-2.63337	0.593553	-4.43661	9.13848e-06	7.00617e-05	Root_200NaCl_vs_SubstratePlant_200NaCl	RootvsSubstrate	A
USeq40	101.659	-1.52456	0.442134	-3.44819	0.000564352	0.00357423	Shoot_5.5pH_vs_SubstratePlant_5.5pH	ShootvsSubstrate	A
USeq40	101.659	-3.24336	0.481442	-6.73676	1.61955e-11	4.02574e-10	Shoot_150NaCl_vs_SubstratePlant_150NaCl	ShootvsSubstrate	A
USeq40	101.659	0.0959902	0.450162	0.213235	0.831144	1	Root_10Pi_vs_Shoot_10Pi	RootvsShoot	A
USeq41	0.00757295	0	17.4279	0	1	1	Root_7pH_vs_Shoot_7pH	RootvsShoot	B
USeq41	0.00757295	0	17.4279	0	1	NA	Root_100NaCl_vs_Shoot_100NaCl	RootvsShoot	B
USeq41	0.00757295	0	17.4279	0	1	1	Root_21C_vs_SubstratePlant_21C	RootvsSubstrate	B
USeq41	0.00757295	0	17.4279	0	1	NA	Root_10C_vs_Shoot_10C	RootvsShoot	B
USeq41	0.00757295	0	19.3059	0	1	1	Root_150NaCl_vs_Shoot_150NaCl	RootvsShoot	B
USeq41	0.00757295	0	16.6148	0	1	1	Root_100Pi_vs_Shoot_100Pi	RootvsShoot	B
USeq41	0.00757295	0	16.6148	0	1	1	Root_30Pi_vs_Shoot_30Pi	RootvsShoot	B
USeq41	0.00757295	0	16.6148	0	1	1	Root_5.5pH_vs_Shoot_5.5pH	RootvsShoot	B
USeq41	0.00757295	0	16.6137	0	1	NA	Shoot_50Pi_vs_SubstratePlant_50Pi	ShootvsSubstrate	B
USeq41	0.00757295	0	16.0113	0	1	NA	Shoot_50NaCl_vs_SubstratePlant_50NaCl	ShootvsSubstrate	B
USeq41	0.00757295	0	17.4269	0	1	NA	Root_1000Pi_vs_SubstratePlant_1000Pi	RootvsSubstrate	B
USeq41	0.00757295	0	17.4279	0	1	NA	Root_0Pi_vs_Shoot_0Pi	RootvsShoot	B
USeq41	0.00757295	0	16.6148	0	1	NA	Root_8.2pH_vs_SubstratePlant_8.2pH	RootvsSubstrate	B
USeq41	0.00757295	0	17.4274	0	1	NA	Root_0Pi_vs_SubstratePlant_0Pi	RootvsSubstrate	B
USeq41	0.00757295	0	16.0113	0	1	NA	Root_50NaCl_vs_Shoot_50NaCl	RootvsShoot	B
USeq41	0.00757295	0	19.3086	0	1	1	Root_200NaCl_vs_Shoot_200NaCl	RootvsShoot	B
USeq41	0.00757295	0	16.6148	0	1	NA	Shoot_8.2pH_vs_SubstratePlant_8.2pH	ShootvsSubstrate	B
USeq41	0.00757295	0	16.6148	0	1	NA	Root_100Pi_vs_SubstratePlant_100Pi	RootvsSubstrate	B
USeq41	0.00757295	0.241701	15.3826	0.0157126	0.987464	NA	Root_31C_vs_Shoot_31C	RootvsShoot	B
USeq41	0.00757295	0	16.6148	0	1	NA	Root_30Pi_vs_SubstratePlant_30Pi	RootvsSubstrate	B
USeq41	0.00757295	0	16.6148	0	1	NA	Root_100NaCl_vs_SubstratePlant_100NaCl	RootvsSubstrate	B
USeq41	0.00757295	0	16.0108	0	1	NA	Shoot_1000Pi_vs_SubstratePlant_1000Pi	ShootvsSubstrate	B
USeq41	0.00757295	0	17.4279	0	1	NA	Shoot_7pH_vs_SubstratePlant_7pH	ShootvsSubstrate	B
USeq41	0.00757295	0	18.5894	0	1	NA	Root_200NaCl_vs_SubstratePlant_200NaCl	RootvsSubstrate	B
USeq41	0.00757295	0	16.6148	0	1	NA	Root_21C_vs_Shoot_21C	RootvsShoot	B
USeq41	0.00757295	0	16.6148	0	1	NA	Root_5.5pH_vs_SubstratePlant_5.5pH	RootvsSubstrate	B
USeq41	0.00757295	0	16.6148	0	1	NA	Root_50Pi_vs_Shoot_50Pi	RootvsShoot	B
USeq41	0.00757295	0	16.6137	0	1	NA	Root_50Pi_vs_SubstratePlant_50Pi	RootvsSubstrate	B
USeq41	0.00757295	0	17.4279	0	1	NA	Shoot_21C_vs_SubstratePlant_21C	ShootvsSubstrate	B
USeq41	0.00757295	0	16.8578	0	1	1	Root_1000Pi_vs_Shoot_1000Pi	RootvsShoot	B
USeq41	0.00757295	0	17.4279	0	1	NA	Shoot_150NaCl_vs_SubstratePlant_150NaCl	ShootvsSubstrate	B
USeq41	0.00757295	0	16.6148	0	1	NA	Root_8.2pH_vs_Shoot_8.2pH	RootvsShoot	B
USeq41	0.00757295	0	16.6148	0	1	NA	Shoot_100Pi_vs_SubstratePlant_100Pi	ShootvsSubstrate	B
USeq41	0.00757295	0	17.4279	0	1	NA	Shoot_10C_vs_SubstratePlant_10C	ShootvsSubstrate	B
USeq41	0.00757295	0	17.4279	0	1	NA	Shoot_100NaCl_vs_SubstratePlant_100NaCl	ShootvsSubstrate	B
USeq41	0.00757295	0	18.2001	0	1	NA	Root_7pH_vs_SubstratePlant_7pH	RootvsSubstrate	B
USeq41	0.00757295	0	16.6148	0	1	NA	Root_50NaCl_vs_SubstratePlant_50NaCl	RootvsSubstrate	B
USeq41	0.00757295	0	16.6142	0	1	NA	Root_10Pi_vs_SubstratePlant_10Pi	RootvsSubstrate	B
USeq41	0.00757295	0	16.0119	0	1	NA	Root_31C_vs_SubstratePlant_31C	RootvsSubstrate	B
USeq41	0.00757295	0	16.6148	0	1	NA	Root_10C_vs_SubstratePlant_10C	RootvsSubstrate	B
USeq41	0.00757295	0	18.5752	0	1	NA	Root_150NaCl_vs_SubstratePlant_150NaCl	RootvsSubstrate	B
USeq41	0.00757295	0	16.6142	0	1	NA	Shoot_10Pi_vs_SubstratePlant_10Pi	ShootvsSubstrate	B
USeq41	0.00757295	0	16.6143	0	1	NA	Shoot_0Pi_vs_SubstratePlant_0Pi	ShootvsSubstrate	B
USeq41	0.00757295	0	17.4279	0	1	NA	Shoot_200NaCl_vs_SubstratePlant_200NaCl	ShootvsSubstrate	B
USeq41	0.00757295	0	16.6148	0	1	NA	Root_10Pi_vs_Shoot_10Pi	RootvsShoot	B
USeq41	0.00757295	0	16.6148	0	1	NA	Shoot_5.5pH_vs_SubstratePlant_5.5pH	ShootvsSubstrate	B
USeq41	0.00757295	0.373989	16.0119	0.0233569	0.981366	NA	Shoot_31C_vs_SubstratePlant_31C	ShootvsSubstrate	B
USeq41	0.00757295	0	16.6148	0	1	NA	Shoot_30Pi_vs_SubstratePlant_30Pi	ShootvsSubstrate	B
USeq42	323.261	0.201667	0.419808	0.48038	0.630957	1	Root_30Pi_vs_Shoot_30Pi	RootvsShoot	C
USeq42	323.261	0.184322	0.404499	0.45568	0.64862	1	Shoot_50NaCl_vs_SubstratePlant_50NaCl	ShootvsSubstrate	C
USeq42	323.261	-0.551275	0.483868	-1.13931	0.254574	1	Root_200NaCl_vs_Shoot_200NaCl	RootvsShoot	C
USeq42	323.261	1.13266	0.417741	2.71138	0.0067004	0.0277588	Shoot_8.2pH_vs_SubstratePlant_8.2pH	ShootvsSubstrate	C
USeq42	323.261	2.44579	0.432755	5.65168	1.58885e-08	1.60107e-07	Root_100Pi_vs_SubstratePlant_100Pi	RootvsSubstrate	C
USeq42	323.261	0.855105	0.41822	2.04463	0.0408911	0.102985	Root_8.2pH_vs_SubstratePlant_8.2pH	RootvsSubstrate	C
USeq42	323.261	1.54891	0.43664	3.54734	0.000389138	0.00583707	Root_100NaCl_vs_Shoot_100NaCl	RootvsShoot	C
USeq42	323.261	0.486985	0.439667	1.10762	0.268025	0.82844	Root_0Pi_vs_Shoot_0Pi	RootvsShoot	C
USeq42	323.261	2.04587	0.416775	4.90882	9.16238e-07	6.05514e-06	Root_100NaCl_vs_SubstratePlant_100NaCl	RootvsSubstrate	C
USeq42	323.261	1.21274	0.402665	3.0118	0.00259708	0.00839056	Root_31C_vs_SubstratePlant_31C	RootvsSubstrate	C
USeq42	323.261	3.58534	0.520466	6.88871	5.63001e-12	1.65522e-10	Root_10C_vs_SubstratePlant_10C	RootvsSubstrate	C
USeq42	323.261	0.921168	0.419109	2.19792	0.0279548	0.104248	Root_5.5pH_vs_SubstratePlant_5.5pH	RootvsSubstrate	C
USeq42	323.261	2.56954	0.423332	6.06979	1.28078e-09	3.55413e-08	Shoot_1000Pi_vs_SubstratePlant_1000Pi	ShootvsSubstrate	C
USeq42	323.261	-0.244912	0.385999	-0.634488	0.525762	0.990753	Root_31C_vs_Shoot_31C	RootvsShoot	C
USeq42	323.261	2.4485	0.439429	5.572	2.51837e-08	2.7828e-07	Root_21C_vs_SubstratePlant_21C	RootvsSubstrate	C
USeq42	323.261	2.51234	0.456923	5.4984	3.83261e-08	5.44231e-07	Root_1000Pi_vs_SubstratePlant_1000Pi	RootvsSubstrate	C
USeq42	323.261	2.51116	0.427802	5.86991	4.36041e-09	1.0465e-07	Root_10Pi_vs_SubstratePlant_10Pi	RootvsSubstrate	C
USeq42	323.261	2.33041	0.466914	4.99109	6.00393e-07	5.81433e-06	Root_200NaCl_vs_SubstratePlant_200NaCl	RootvsSubstrate	C
USeq42	323.261	0.180194	0.419423	0.429623	0.66747	0.833678	Root_50Pi_vs_Shoot_50Pi	RootvsShoot	C
USeq42	323.261	2.75515	0.434111	6.34666	2.2004e-10	3.47663e-09	Root_50Pi_vs_SubstratePlant_50Pi	RootvsSubstrate	C
USeq42	323.261	2.63288	0.42796	6.15217	7.64316e-10	1.48496e-08	Root_30Pi_vs_SubstratePlant_30Pi	RootvsSubstrate	C
USeq42	323.261	-0.0946368	0.421467	-0.224541	0.822336	1	Root_100Pi_vs_Shoot_100Pi	RootvsShoot	C
USeq42	323.261	0.868111	0.405043	2.14326	0.0320925	0.11433	Root_50NaCl_vs_Shoot_50NaCl	RootvsShoot	C
USeq42	323.261	-0.378194	0.439862	-0.8598	0.389899	1	Root_7pH_vs_Shoot_7pH	RootvsShoot	C
USeq42	323.261	1.02195	0.441298	2.31579	0.0205697	0.0483994	Shoot_7pH_vs_SubstratePlant_7pH	ShootvsSubstrate	C
USeq42	323.261	2.88168	0.437679	6.58402	4.57904e-11	5.74142e-10	Shoot_200NaCl_vs_SubstratePlant_200NaCl	ShootvsSubstrate	C
USeq42	323.261	0.824603	0.426119	1.93515	0.0529724	0.189926	Shoot_0Pi_vs_SubstratePlant_0Pi	ShootvsSubstrate	C
USeq42	323.261	0.496964	0.437346	1.13632	0.255823	0.518122	Shoot_100NaCl_vs_SubstratePlant_100NaCl	ShootvsSubstrate	C
USeq42	323.261	-0.0571949	0.425939	-0.13428	0.893181	1	Root_1000Pi_vs_Shoot_1000Pi	RootvsShoot	C
USeq42	323.261	2.422	0.555097	4.3632	1.28171e-05	0.000129157	Shoot_10C_vs_SubstratePlant_10C	ShootvsSubstrate	C
USeq42	323.261	0.643759	0.461747	1.39418	0.163263	0.306118	Root_7pH_vs_SubstratePlant_7pH	RootvsSubstrate	C
USeq42	323.261	2.43121	0.428226	5.6774	1.36756e-08	2.23938e-07	Shoot_30Pi_vs_SubstratePlant_30Pi	ShootvsSubstrate	C
USeq42	323.261	1.16334	0.479445	2.42642	0.0152485	0.0986665	Root_10C_vs_Shoot_10C	RootvsShoot	C
USeq42	323.261	1.31159	0.445352	2.94506	0.00322895	0.0133194	Root_0Pi_vs_SubstratePlant_0Pi	RootvsSubstrate	C
USeq42	323.261	0.585479	0.419108	1.39697	0.162424	0.448779	Root_10Pi_vs_Shoot_10Pi	RootvsShoot	C
USeq42	323.261	-0.27755	0.41748	-0.664821	0.506165	0.974835	Root_8.2pH_vs_Shoot_8.2pH	RootvsShoot	C
USeq42	323.261	0.863618	0.419491	2.05873	0.0395205	0.133491	Shoot_5.5pH_vs_SubstratePlant_5.5pH	ShootvsSubstrate	C
USeq42	323.261	2.54043	0.434696	5.84414	5.09177e-09	1.33404e-07	Shoot_100Pi_vs_SubstratePlant_100Pi	ShootvsSubstrate	C
USeq42	323.261	0.636401	0.417192	1.52544	0.127149	0.458842	Root_21C_vs_Shoot_21C	RootvsShoot	C
USeq42	323.261	1.03899	0.483505	2.14888	0.031644	0.676816	Root_150NaCl_vs_Shoot_150NaCl	RootvsShoot	C
USeq42	323.261	1.45109	0.437197	3.31908	0.000903146	0.00506927	Shoot_150NaCl_vs_SubstratePlant_150NaCl	ShootvsSubstrate	C
USeq42	323.261	1.45766	0.402191	3.62429	0.000289761	0.00138734	Shoot_31C_vs_SubstratePlant_31C	ShootvsSubstrate	C
USeq42	323.261	0.0575505	0.417902	0.137713	0.890467	1	Root_5.5pH_vs_Shoot_5.5pH	RootvsShoot	C
USeq42	323.261	1.05243	0.41754	2.52056	0.011717	0.0366802	Root_50NaCl_vs_SubstratePlant_50NaCl	RootvsSubstrate	C
USeq42	323.261	1.92568	0.428846	4.49038	7.10969e-06	5.47864e-05	Shoot_10Pi_vs_SubstratePlant_10Pi	ShootvsSubstrate	C
USeq42	323.261	2.49009	0.465702	5.34696	8.94455e-08	5.64919e-07	Root_150NaCl_vs_SubstratePlant_150NaCl	RootvsSubstrate	C
USeq42	323.261	1.81209	0.439757	4.12067	3.77765e-05	0.000267041	Shoot_21C_vs_SubstratePlant_21C	ShootvsSubstrate	C
USeq42	323.261	2.57496	0.43429	5.92912	3.04555e-09	4.62924e-08	Shoot_50Pi_vs_SubstratePlant_50Pi	ShootvsSubstrate	C
USeq43	21.9558	0.210532	2.04211	0.103095	0.917887	1	Root_200NaCl_vs_Shoot_200NaCl	RootvsShoot	B
USeq43	21.9558	-0.182173	1.86716	-0.0975672	0.922276	1	Root_100Pi_vs_SubstratePlant_100Pi	RootvsSubstrate	B
USeq43	21.9558	-0.782362	1.8232	-0.429114	0.66784	1	Shoot_0Pi_vs_SubstratePlant_0Pi	ShootvsSubstrate	B
USeq43	21.9558	4.10942	1.72253	2.38569	0.0170472	0.0509264	Root_8.2pH_vs_SubstratePlant_8.2pH	RootvsSubstrate	B
USeq43	21.9558	0.108435	1.91524	0.056617	0.95485	1	Root_1000Pi_vs_SubstratePlant_1000Pi	RootvsSubstrate	B
USeq43	21.9558	4.15164	1.70594	2.43364	0.0149478	0.0530798	Shoot_8.2pH_vs_SubstratePlant_8.2pH	ShootvsSubstrate	B
USeq43	21.9558	-1.05947	1.80325	-0.587533	0.556846	0.920436	Root_10Pi_vs_Shoot_10Pi	RootvsShoot	B
USeq43	21.9558	3.61321	1.71184	2.11072	0.0347968	0.0979466	Root_100NaCl_vs_SubstratePlant_100NaCl	RootvsSubstrate	B
USeq43	21.9558	1.54863	1.67042	0.927094	0.353878	0.728572	Root_100NaCl_vs_Shoot_100NaCl	RootvsShoot	B
USeq43	21.9558	-0.401335	1.86716	-0.214944	0.829811	1	Root_30Pi_vs_SubstratePlant_30Pi	RootvsSubstrate	B
USeq43	21.9558	0.971905	1.57997	0.615143	0.53846	0.990753	Root_31C_vs_Shoot_31C	RootvsShoot	B
USeq43	21.9558	1.57055	1.77974	0.882458	0.377529	0.817118	Root_50Pi_vs_SubstratePlant_50Pi	RootvsSubstrate	B
USeq43	21.9558	1.95591	2.00665	0.974713	0.329702	0.978472	Root_200NaCl_vs_SubstratePlant_200NaCl	RootvsSubstrate	B
USeq43	21.9558	-0.00151685	1.78524	-0.000849665	0.999322	1	Shoot_1000Pi_vs_SubstratePlant_1000Pi	ShootvsSubstrate	B
USeq43	21.9558	-0.0127059	1.83821	-0.0069121	0.994485	1	Root_10Pi_vs_SubstratePlant_10Pi	RootvsSubstrate	B
USeq43	21.9558	0.317426	1.53276	0.207095	0.835936	0.882377	Root_50NaCl_vs_Shoot_50NaCl	RootvsShoot	B
USeq43	21.9558	2.00897	1.87475	1.07159	0.283902	0.524128	Shoot_7pH_vs_SubstratePlant_7pH	ShootvsSubstrate	B
USeq43	21.9558	0	1.86716	0	1	1	Root_21C_vs_Shoot_21C	RootvsShoot	B
USeq43	21.9558	1.74538	1.90639	0.915538	0.35991	0.977754	Shoot_200NaCl_vs_SubstratePlant_200NaCl	ShootvsSubstrate	B
USeq43	21.9558	-0.0422162	1.54631	-0.0273013	0.978219	1	Root_8.2pH_vs_Shoot_8.2pH	RootvsShoot	B
USeq43	21.9558	1.49692	1.80858	0.827681	0.407851	1	Root_5.5pH_vs_SubstratePlant_5.5pH	RootvsSubstrate	B
USeq43	21.9558	-0.111881	1.8954	-0.0590274	0.95293	1	Root_0Pi_vs_Shoot_0Pi	RootvsShoot	B
USeq43	21.9558	1.17187	1.80277	0.650039	0.515667	1	Root_5.5pH_vs_Shoot_5.5pH	RootvsShoot	B
USeq43	21.9558	0.156712	1.71559	0.0913458	0.927218	0.942418	Root_50Pi_vs_Shoot_50Pi	RootvsShoot	B
USeq43	21.9558	-0.498984	1.74371	-0.286163	0.774753	1	Root_10C_vs_Shoot_10C	RootvsShoot	B
USeq43	21.9558	3.95183	1.85681	2.12829	0.0333133	0.0850552	Root_150NaCl_vs_SubstratePlant_150NaCl	RootvsSubstrate	B
USeq43	21.9558	-0.894242	1.90922	-0.468381	0.639512	1	Root_0Pi_vs_SubstratePlant_0Pi	RootvsSubstrate	B
USeq43	21.9558	3.50788	1.77341	1.97804	0.0479245	0.165795	Shoot_150NaCl_vs_SubstratePlant_150NaCl	ShootvsSubstrate	B
USeq43	21.9558	-0.674864	1.86716	-0.361439	0.717771	1	Root_100Pi_vs_Shoot_100Pi	RootvsShoot	B
USeq43	21.9558	2.0288	1.71254	1.18467	0.236148	0.453424	Root_31C_vs_SubstratePlant_31C	RootvsSubstrate	B
USeq43	21.9558	1.80172	1.76765	1.01927	0.308074	0.697672	Root_10C_vs_SubstratePlant_10C	RootvsSubstrate	B
USeq43	21.9558	0	1.95853	0	1	1	Shoot_21C_vs_SubstratePlant_21C	ShootvsSubstrate	B
USeq43	21.9558	1.41384	1.78851	0.79051	0.42923	0.906152	Shoot_50Pi_vs_SubstratePlant_50Pi	ShootvsSubstrate	B
USeq43	21.9558	0.325054	1.86154	0.174616	0.861381	1	Shoot_5.5pH_vs_SubstratePlant_5.5pH	ShootvsSubstrate	B
USeq43	21.9558	1.04676	1.82176	0.574586	0.565572	0.937846	Shoot_10Pi_vs_SubstratePlant_10Pi	ShootvsSubstrate	B
USeq43	21.9558	-0.571672	1.86467	-0.306581	0.759162	1	Root_30Pi_vs_Shoot_30Pi	RootvsShoot	B
USeq43	21.9558	2.06458	1.8293	1.12861	0.259061	0.518122	Shoot_100NaCl_vs_SubstratePlant_100NaCl	ShootvsSubstrate	B
USeq43	21.9558	0.674653	1.76	0.383326	0.701478	1	Root_7pH_vs_Shoot_7pH	RootvsShoot	B
USeq43	21.9558	0.170336	1.86467	0.0913494	0.927215	1	Shoot_30Pi_vs_SubstratePlant_30Pi	ShootvsSubstrate	B
USeq43	21.9558	3.29461	1.7258	1.90903	0.0562576	0.145085	Root_50NaCl_vs_SubstratePlant_50NaCl	RootvsSubstrate	B
USeq43	21.9558	0.109952	1.85644	0.0592275	0.952771	1	Root_1000Pi_vs_Shoot_1000Pi	RootvsShoot	B
USeq43	21.9558	0	1.95853	0	1	1	Root_21C_vs_SubstratePlant_21C	RootvsSubstrate	B
USeq43	21.9558	0.443954	1.76253	0.251885	0.80113	1	Root_150NaCl_vs_Shoot_150NaCl	RootvsShoot	B
USeq43	21.9558	2.3007	1.82221	1.26259	0.206736	0.469784	Shoot_10C_vs_SubstratePlant_10C	ShootvsSubstrate	B
USeq43	21.9558	0	1.86716	0	1	1	Shoot_100Pi_vs_SubstratePlant_100Pi	ShootvsSubstrate	B
USeq43	21.9558	2.68362	1.94072	1.38279	0.166728	0.307806	Root_7pH_vs_SubstratePlant_7pH	RootvsSubstrate	B
USeq43	21.9558	2.97719	1.69048	1.76115	0.0782123	0.189944	Shoot_50NaCl_vs_SubstratePlant_50NaCl	ShootvsSubstrate	B
USeq43	21.9558	1.05689	1.73784	0.608165	0.543078	0.990725	Shoot_31C_vs_SubstratePlant_31C	ShootvsSubstrate	B
USeq44	6.68273	-0.625358	2.24061	-0.279101	0.780167	1	Shoot_7pH_vs_SubstratePlant_7pH	ShootvsSubstrate	B
USeq44	6.68273	-1.30558	2.16899	-0.601929	0.547222	1	Root_5.5pH_vs_SubstratePlant_5.5pH	RootvsSubstrate	B
USeq44	6.68273	-0.593524	2.29551	-0.258559	0.795976	1	Root_100NaCl_vs_Shoot_100NaCl	RootvsShoot	B
USeq44	6.68273	-2.26945	2.15958	-1.05088	0.293315	0.684403	Shoot_0Pi_vs_SubstratePlant_0Pi	ShootvsSubstrate	B
USeq44	6.68273	0.580041	2.18283	0.26573	0.790447	NA	Root_50Pi_vs_Shoot_50Pi	RootvsShoot	B
USeq44	6.68273	0.575044	2.02354	0.284177	0.776274	1	Root_10Pi_vs_Shoot_10Pi	RootvsShoot	B
USeq44	6.68273	0.274314	2.02358	0.135559	0.89217	1	Root_31C_vs_Shoot_31C	RootvsShoot	B
USeq44	6.68273	-1.11298	2.53457	-0.439118	0.660576	1	Root_200NaCl_vs_Shoot_200NaCl	RootvsShoot	B
USeq44	6.68273	-0.33075	1.99163	-0.16607	0.868102	1	Root_10Pi_vs_SubstratePlant_10Pi	RootvsSubstrate	B
USeq44	6.68273	-0.68022	2.19129	-0.31042	0.756241	1	Root_100NaCl_vs_SubstratePlant_100NaCl	RootvsSubstrate	B
USeq44	6.68273	1.04609	2.28494	0.457818	0.647084	1	Shoot_200NaCl_vs_SubstratePlant_200NaCl	ShootvsSubstrate	B
USeq44	6.68273	0.638957	2.10093	0.304131	0.761028	1	Root_30Pi_vs_SubstratePlant_30Pi	RootvsSubstrate	B
USeq44	6.68273	0	2.19129	0	1	1	Shoot_8.2pH_vs_SubstratePlant_8.2pH	ShootvsSubstrate	B
USeq44	6.68273	-0.47929	2.28923	-0.209368	0.834161	1	Root_1000Pi_vs_SubstratePlant_1000Pi	RootvsSubstrate	B
USeq44	6.68273	-0.179162	2.29254	-0.07815	0.937709	1	Root_0Pi_vs_Shoot_0Pi	RootvsShoot	B
USeq44	6.68273	-0.827527	2.1733	-0.38077	0.703374	1	Root_5.5pH_vs_Shoot_5.5pH	RootvsShoot	B
USeq44	6.68273	0.696612	2.26478	0.307585	0.758398	1	Root_10C_vs_Shoot_10C	RootvsShoot	B
USeq44	6.68273	2.17783	2.12736	1.02372	0.305966	0.76955	Root_21C_vs_Shoot_21C	RootvsShoot	B
USeq44	6.68273	1.61753	2.18961	0.73873	0.460071	0.765047	Root_8.2pH_vs_SubstratePlant_8.2pH	RootvsSubstrate	B
USeq44	6.68273	-1.12182	2.18773	-0.512779	0.608106	1	Root_100Pi_vs_SubstratePlant_100Pi	RootvsSubstrate	B
USeq44	6.68273	0.58897	2.10681	0.279555	0.779819	1	Root_31C_vs_SubstratePlant_31C	RootvsSubstrate	B
USeq44	6.68273	-0.527984	2.28312	-0.231256	0.817116	1	Root_7pH_vs_Shoot_7pH	RootvsShoot	B
USeq44	6.68273	-0.168764	2.10546	-0.0801558	0.936113	1	Root_10C_vs_SubstratePlant_10C	RootvsSubstrate	B
USeq44	6.68273	-1.18114	2.16185	-0.546357	0.584821	0.901312	Shoot_30Pi_vs_SubstratePlant_30Pi	ShootvsSubstrate	B
USeq44	6.68273	1.56738	2.18961	0.715825	0.474099	0.960556	Root_8.2pH_vs_Shoot_8.2pH	RootvsShoot	B
USeq44	6.68273	0	2.29854	0	1	1	Shoot_21C_vs_SubstratePlant_21C	ShootvsSubstrate	B
USeq44	6.68273	0	2.44993	0	1	1	Root_150NaCl_vs_SubstratePlant_150NaCl	RootvsSubstrate	B
USeq44	6.68273	-0.26475	1.99884	-0.132452	0.894627	1	Shoot_50NaCl_vs_SubstratePlant_50NaCl	ShootvsSubstrate	B
USeq44	6.68273	1.8201	2.1312	0.854024	0.393091	1	Root_30Pi_vs_Shoot_30Pi	RootvsShoot	B
USeq44	6.68273	-0.478051	2.15081	-0.222265	0.824107	1	Shoot_5.5pH_vs_SubstratePlant_5.5pH	ShootvsSubstrate	B
USeq44	6.68273	-2.44861	2.27071	-1.07835	0.280879	0.564386	Root_0Pi_vs_SubstratePlant_0Pi	RootvsSubstrate	B
USeq44	6.68273	0.314656	2.11174	0.149003	0.881551	1	Shoot_31C_vs_SubstratePlant_31C	ShootvsSubstrate	B
USeq44	6.68273	0.0178569	2.17527	0.00820906	0.99345	1	Root_50Pi_vs_SubstratePlant_50Pi	RootvsSubstrate	B
USeq44	6.68273	0.541229	2.29854	0.235466	0.813847	1	Shoot_150NaCl_vs_SubstratePlant_150NaCl	ShootvsSubstrate	B
USeq44	6.68273	0	2.18376	0	1	1	Shoot_50Pi_vs_SubstratePlant_50Pi	ShootvsSubstrate	B
USeq44	6.68273	0.703126	1.97369	0.356249	0.721654	NA	Root_50NaCl_vs_Shoot_50NaCl	RootvsShoot	B
USeq44	6.68273	-0.557327	2.54632	-0.218876	0.826747	1	Root_150NaCl_vs_Shoot_150NaCl	RootvsShoot	B
USeq44	6.68273	0	2.1017	0	1	1	Shoot_1000Pi_vs_SubstratePlant_1000Pi	ShootvsSubstrate	B
USeq44	6.68273	-1.15334	2.35986	-0.488733	0.625031	0.906535	Root_7pH_vs_SubstratePlant_7pH	RootvsSubstrate	B
USeq44	6.68273	0.0339386	2.18773	0.0155131	0.987623	1	Shoot_100Pi_vs_SubstratePlant_100Pi	ShootvsSubstrate	B
USeq44	6.68273	0	2.19129	0	1	1	Root_100Pi_vs_Shoot_100Pi	RootvsShoot	B
USeq44	6.68273	-0.0351468	2.22329	-0.0158085	0.987387	1	Root_1000Pi_vs_Shoot_1000Pi	RootvsShoot	B
USeq44	6.68273	-0.0866961	2.29551	-0.0377677	0.969873	1	Shoot_100NaCl_vs_SubstratePlant_100NaCl	ShootvsSubstrate	B
USeq44	6.68273	2.37823	2.23749	1.0629	0.287828	0.943156	Root_21C_vs_SubstratePlant_21C	RootvsSubstrate	B
USeq44	6.68273	-0.0668885	2.45171	-0.0272824	0.978235	1	Root_200NaCl_vs_SubstratePlant_200NaCl	RootvsSubstrate	B
USeq44	6.68273	-0.865377	2.23126	-0.387841	0.698133	1	Shoot_10C_vs_SubstratePlant_10C	ShootvsSubstrate	B
USeq44	6.68273	0.438377	2.04131	0.214753	0.82996	1	Root_50NaCl_vs_SubstratePlant_50NaCl	RootvsSubstrate	B
USeq44	6.68273	-0.905794	2.04355	-0.443246	0.657588	1	Shoot_10Pi_vs_SubstratePlant_10Pi	ShootvsSubstrate	B
USeq45	13.3539	0.0622321	2.38635	0.0260784	0.979195	1	Shoot_7pH_vs_SubstratePlant_7pH	ShootvsSubstrate	B
USeq45	13.3539	0	2.27591	0	1	1	Root_30Pi_vs_SubstratePlant_30Pi	RootvsSubstrate	B
USeq45	13.3539	1.56691	1.88098	0.833032	0.404827	0.6893	Root_31C_vs_SubstratePlant_31C	RootvsSubstrate	B
USeq45	13.3539	0	2.27591	0	1	1	Root_100NaCl_vs_SubstratePlant_100NaCl	RootvsSubstrate	B
USeq45	13.3539	0.53105	2.27591	0.233336	0.815501	1	Shoot_8.2pH_vs_SubstratePlant_8.2pH	ShootvsSubstrate	B
USeq45	13.3539	0	2.26854	0	1	1	Shoot_0Pi_vs_SubstratePlant_0Pi	ShootvsSubstrate	B
USeq45	13.3539	0	2.3873	0	1	1	Root_100NaCl_vs_Shoot_100NaCl	RootvsShoot	B
USeq45	13.3539	-0.195904	1.8049	-0.10854	0.913567	1	Root_31C_vs_Shoot_31C	RootvsShoot	B
USeq45	13.3539	-0.587732	2.27241	-0.258639	0.795914	1	Shoot_5.5pH_vs_SubstratePlant_5.5pH	ShootvsSubstrate	B
USeq45	13.3539	0.250498	2.36684	0.105836	0.915712	1	Root_150NaCl_vs_SubstratePlant_150NaCl	RootvsSubstrate	B
USeq45	13.3539	0.335709	2.27591	0.147505	0.882733	1	Root_10C_vs_SubstratePlant_10C	RootvsSubstrate	B
USeq45	13.3539	-4.64158	2.22391	-2.08713	0.0368767	0.21192	Root_10C_vs_Shoot_10C	RootvsShoot	B
USeq45	13.3539	0	2.27591	0	1	1	Root_100Pi_vs_SubstratePlant_100Pi	RootvsSubstrate	B
USeq45	13.3539	0.32866	2.30817	0.14239	0.886772	1	Root_200NaCl_vs_Shoot_200NaCl	RootvsShoot	B
USeq45	13.3539	1.23386	2.21271	0.557621	0.577103	1	Root_5.5pH_vs_SubstratePlant_5.5pH	RootvsSubstrate	B
USeq45	13.3539	0	2.37639	0	1	1	Root_1000Pi_vs_SubstratePlant_1000Pi	RootvsSubstrate	B
USeq45	13.3539	-1.83275	2.07142	-0.88478	0.376275	1	Shoot_200NaCl_vs_SubstratePlant_200NaCl	ShootvsSubstrate	B
USeq45	13.3539	0.113621	2.27591	0.0499235	0.960183	1	Root_8.2pH_vs_Shoot_8.2pH	RootvsShoot	B
USeq45	13.3539	0	2.26869	0	1	1	Shoot_50Pi_vs_SubstratePlant_50Pi	ShootvsSubstrate	B
USeq45	13.3539	-2.16258	2.19101	-0.987021	0.323632	0.780065	Root_21C_vs_Shoot_21C	RootvsShoot	B
USeq45	13.3539	0	2.3873	0	1	1	Root_0Pi_vs_Shoot_0Pi	RootvsShoot	B
USeq45	13.3539	1.82159	2.21565	0.822146	0.410994	1	Root_5.5pH_vs_Shoot_5.5pH	RootvsShoot	B
USeq45	13.3539	-1.51705	2.26101	-0.670958	0.502247	1	Root_10Pi_vs_SubstratePlant_10Pi	RootvsSubstrate	B
USeq45	13.3539	-1.27401	2.15527	-0.591115	0.554444	0.729726	Root_50NaCl_vs_Shoot_50NaCl	RootvsShoot	B
USeq45	13.3539	0	2.27591	0	1	1	Root_30Pi_vs_Shoot_30Pi	RootvsShoot	B
USeq45	13.3539	-2.3411	2.32194	-1.00825	0.313333	0.736755	Shoot_150NaCl_vs_SubstratePlant_150NaCl	ShootvsSubstrate	B
USeq45	13.3539	0.201003	2.17358	0.0924752	0.926321	1	Shoot_1000Pi_vs_SubstratePlant_1000Pi	ShootvsSubstrate	B
USeq45	13.3539	0	2.27591	0	1	1	Root_10Pi_vs_Shoot_10Pi	RootvsShoot	B
USeq45	13.3539	0	2.27591	0	1	1	Shoot_30Pi_vs_SubstratePlant_30Pi	ShootvsSubstrate	B
USeq45	13.3539	0	2.38024	0	1	1	Root_0Pi_vs_SubstratePlant_0Pi	RootvsSubstrate	B
USeq45	13.3539	-1.30734	2.30157	-0.568019	0.570022	1	Root_1000Pi_vs_Shoot_1000Pi	RootvsShoot	B
USeq45	13.3539	0.722108	2.3873	0.302479	0.762287	1	Root_21C_vs_SubstratePlant_21C	RootvsSubstrate	B
USeq45	13.3539	1.76282	1.88023	0.937556	0.348473	0.764704	Shoot_31C_vs_SubstratePlant_31C	ShootvsSubstrate	B
USeq45	13.3539	-1.01964	2.26101	-0.450964	0.652015	1	Shoot_10Pi_vs_SubstratePlant_10Pi	ShootvsSubstrate	B
USeq45	13.3539	4.97729	2.22391	2.23808	0.0252158	0.0869281	Shoot_10C_vs_SubstratePlant_10C	ShootvsSubstrate	B
USeq45	13.3539	0.974245	2.27581	0.428087	0.668588	1	Shoot_100Pi_vs_SubstratePlant_100Pi	ShootvsSubstrate	B
USeq45	13.3539	0.92055	2.25439	0.408337	0.683027	0.833678	Root_50Pi_vs_Shoot_50Pi	RootvsShoot	B
USeq45	13.3539	0.356049	2.2471	0.158448	0.874104	1	Root_50Pi_vs_SubstratePlant_50Pi	RootvsSubstrate	B
USeq45	13.3539	0	2.3873	0	1	1	Shoot_100NaCl_vs_SubstratePlant_100NaCl	ShootvsSubstrate	B
USeq45	13.3539	1.77129	2.15527	0.82184	0.411168	0.776651	Shoot_50NaCl_vs_SubstratePlant_50NaCl	ShootvsSubstrate	B
USeq45	13.3539	2.88469	2.30672	1.25055	0.211097	0.746119	Shoot_21C_vs_SubstratePlant_21C	ShootvsSubstrate	B
USeq45	13.3539	2.5916	2.53561	1.02208	0.306742	1	Root_150NaCl_vs_Shoot_150NaCl	RootvsShoot	B
USeq45	13.3539	0.651917	2.48388	0.262459	0.792967	1	Root_7pH_vs_SubstratePlant_7pH	RootvsSubstrate	B
USeq45	13.3539	0	2.27591	0	1	1	Root_8.2pH_vs_SubstratePlant_8.2pH	RootvsSubstrate	B
USeq45	13.3539	0	2.27591	0	1	1	Root_50NaCl_vs_SubstratePlant_50NaCl	RootvsSubstrate	B
USeq45	13.3539	0.589685	2.37663	0.248119	0.804043	1	Root_7pH_vs_Shoot_7pH	RootvsShoot	B
USeq45	13.3539	-1.50409	2.2068	-0.681569	0.495512	1	Root_200NaCl_vs_SubstratePlant_200NaCl	RootvsSubstrate	B
USeq45	13.3539	-1.63732	2.27581	-0.719442	0.471869	1	Root_100Pi_vs_Shoot_100Pi	RootvsShoot	B
USeq46	0.147251	3.45255	15.372	0.2246	0.82229	NA	Root_31C_vs_Shoot_31C	RootvsShoot	B
USeq46	0.147251	0	16.6148	0	1	1	Root_30Pi_vs_SubstratePlant_30Pi	RootvsSubstrate	B
USeq46	0.147251	0	17.4279	0	1	NA	Root_100NaCl_vs_Shoot_100NaCl	RootvsShoot	B
USeq46	0.147251	0	17.4279	0	1	1	Shoot_200NaCl_vs_SubstratePlant_200NaCl	ShootvsSubstrate	B
USeq46	0.147251	0	16.6148	0	1	NA	Root_100Pi_vs_SubstratePlant_100Pi	RootvsSubstrate	B
USeq46	0.147251	0	16.6148	0	1	1	Shoot_8.2pH_vs_SubstratePlant_8.2pH	ShootvsSubstrate	B
USeq46	0.147251	-0.720692	16.6135	-0.0433799	0.965399	1	Shoot_0Pi_vs_SubstratePlant_0Pi	ShootvsSubstrate	B
USeq46	0.147251	0	16.6148	0	1	1	Root_100NaCl_vs_SubstratePlant_100NaCl	RootvsSubstrate	B
USeq46	0.147251	0.417554	16.614	0.0251327	0.979949	1	Shoot_5.5pH_vs_SubstratePlant_5.5pH	ShootvsSubstrate	B
USeq46	0.147251	2.92667	16.6055	0.176247	0.8601	NA	Root_8.2pH_vs_Shoot_8.2pH	RootvsShoot	B
USeq46	0.147251	1.17361	17.4041	0.0674332	0.946237	NA	Root_10C_vs_Shoot_10C	RootvsShoot	B
USeq46	0.147251	0	16.6148	0	1	NA	Root_10Pi_vs_Shoot_10Pi	RootvsShoot	B
USeq46	0.147251	0.919983	16.6072	0.0553967	0.955822	NA	Root_21C_vs_Shoot_21C	RootvsShoot	B
USeq46	0.147251	0	16.8578	0	1	1	Root_1000Pi_vs_Shoot_1000Pi	RootvsShoot	B
USeq46	0.147251	-0.024653	17.4254	-0.00141477	0.998871	1	Shoot_21C_vs_SubstratePlant_21C	ShootvsSubstrate	B
USeq46	0.147251	-0.818888	17.4273	-0.0469888	0.962522	1	Root_0Pi_vs_Shoot_0Pi	RootvsShoot	B
USeq46	0.147251	0	17.4268	0	1	1	Root_1000Pi_vs_SubstratePlant_1000Pi	RootvsSubstrate	B
USeq46	0.147251	0	16.0113	0	1	1	Shoot_50NaCl_vs_SubstratePlant_50NaCl	ShootvsSubstrate	B
USeq46	0.147251	2.37556	18.5618	0.127981	0.898164	NA	Root_150NaCl_vs_SubstratePlant_150NaCl	RootvsSubstrate	B
USeq46	0.147251	0	19.3086	0	1	1	Root_200NaCl_vs_Shoot_200NaCl	RootvsShoot	B
USeq46	0.147251	0	16.6141	0	1	NA	Shoot_10Pi_vs_SubstratePlant_10Pi	ShootvsSubstrate	B
USeq46	0.147251	0	16.6141	0	1	1	Root_10Pi_vs_SubstratePlant_10Pi	RootvsSubstrate	B
USeq46	0.147251	0	17.4273	0	1	NA	Root_0Pi_vs_SubstratePlant_0Pi	RootvsSubstrate	B
USeq46	0.147251	0	16.0107	0	1	1	Shoot_1000Pi_vs_SubstratePlant_1000Pi	ShootvsSubstrate	B
USeq46	0.147251	0	16.0119	0	1	1	Shoot_31C_vs_SubstratePlant_31C	ShootvsSubstrate	B
USeq46	0.147251	0.0883137	17.4279	0.00506736	0.995957	NA	Shoot_7pH_vs_SubstratePlant_7pH	ShootvsSubstrate	B
USeq46	0.147251	0.499514	16.6148	0.0300644	0.976016	1	Root_5.5pH_vs_SubstratePlant_5.5pH	RootvsSubstrate	B
USeq46	0.147251	0.0819599	16.6139	0.00493321	0.996064	1	Root_5.5pH_vs_Shoot_5.5pH	RootvsShoot	B
USeq46	0.147251	1.19222	17.4267	0.0684134	0.945457	1	Shoot_150NaCl_vs_SubstratePlant_150NaCl	ShootvsSubstrate	B
USeq46	0.147251	0	16.6137	0	1	1	Shoot_50Pi_vs_SubstratePlant_50Pi	ShootvsSubstrate	B
USeq46	0.147251	3.40988	16.5991	0.205426	0.837239	1	Root_10C_vs_SubstratePlant_10C	RootvsSubstrate	B
USeq46	0.147251	0	16.6148	0	1	1	Root_50NaCl_vs_SubstratePlant_50NaCl	RootvsSubstrate	B
USeq46	0.147251	0	17.4279	0	1	NA	Shoot_100NaCl_vs_SubstratePlant_100NaCl	ShootvsSubstrate	B
USeq46	0.147251	1.23375	17.4244	0.070806	0.943552	1	Root_7pH_vs_Shoot_7pH	RootvsShoot	B
USeq46	0.147251	0	16.0113	0	1	NA	Root_50NaCl_vs_Shoot_50NaCl	RootvsShoot	B
USeq46	0.147251	3.41997	16.0017	0.213725	0.830761	NA	Root_31C_vs_SubstratePlant_31C	RootvsSubstrate	B
USeq46	0.147251	0.89533	17.4206	0.0513948	0.959011	1	Root_21C_vs_SubstratePlant_21C	RootvsSubstrate	B
USeq46	0.147251	0	16.6148	0	1	NA	Root_50Pi_vs_Shoot_50Pi	RootvsShoot	B
USeq46	0.147251	1.18334	19.292	0.0613384	0.95109	1	Root_150NaCl_vs_Shoot_150NaCl	RootvsShoot	B
USeq46	0.147251	0	16.6148	0	1	1	Root_100Pi_vs_Shoot_100Pi	RootvsShoot	B
USeq46	0.147251	2.23627	17.4191	0.128381	0.897848	NA	Shoot_10C_vs_SubstratePlant_10C	ShootvsSubstrate	B
USeq46	0.147251	2.97681	16.6055	0.179266	0.857728	1	Root_8.2pH_vs_SubstratePlant_8.2pH	RootvsSubstrate	B
USeq46	0.147251	0	16.6148	0	1	1	Root_30Pi_vs_Shoot_30Pi	RootvsShoot	B
USeq46	0.147251	1.32206	18.1967	0.072654	0.942081	NA	Root_7pH_vs_SubstratePlant_7pH	RootvsSubstrate	B
USeq46	0.147251	0	16.6148	0	1	NA	Shoot_30Pi_vs_SubstratePlant_30Pi	ShootvsSubstrate	B
USeq46	0.147251	0	18.5894	0	1	1	Root_200NaCl_vs_SubstratePlant_200NaCl	RootvsSubstrate	B
USeq46	0.147251	0	16.6137	0	1	1	Root_50Pi_vs_SubstratePlant_50Pi	RootvsSubstrate	B
USeq46	0.147251	0	16.6148	0	1	NA	Shoot_100Pi_vs_SubstratePlant_100Pi	ShootvsSubstrate	B
USeq47	6.95841	0.380007	0.562816	0.675188	0.499556	1	Root_0Pi_vs_Shoot_0Pi	RootvsShoot	D
USeq47	6.95841	-0.0689294	0.500004	-0.137858	0.890353	1	Root_100NaCl_vs_Shoot_100NaCl	RootvsShoot	D
USeq47	6.95841	4.35339	1.00554	4.32939	1.49525e-05	0.000112144	Shoot_7pH_vs_SubstratePlant_7pH	ShootvsSubstrate	D
USeq47	6.95841	1.35362	0.594747	2.27595	0.0228488	0.0981154	Root_10Pi_vs_Shoot_10Pi	RootvsShoot	D
USeq47	6.95841	5.60341	0.708774	7.90578	2.66262e-15	4.20694e-14	Shoot_31C_vs_SubstratePlant_31C	ShootvsSubstrate	D
USeq47	6.95841	0.409098	0.886264	0.461599	0.644369	1	Root_10C_vs_Shoot_10C	RootvsShoot	D
USeq47	6.95841	4.67676	0.764425	6.11801	9.47488e-10	8.74604e-09	Root_150NaCl_vs_SubstratePlant_150NaCl	RootvsSubstrate	D
USeq47	6.95841	0.0863397	0.603462	0.143074	0.886232	1	Root_200NaCl_vs_Shoot_200NaCl	RootvsShoot	D
USeq47	6.95841	2.86286	0.942294	3.03818	0.0023801	0.0115038	Shoot_8.2pH_vs_SubstratePlant_8.2pH	ShootvsSubstrate	D
USeq47	6.95841	2.14046	0.980568	2.18288	0.0290447	0.0992924	Root_10C_vs_SubstratePlant_10C	RootvsSubstrate	D
USeq47	6.95841	4.26195	0.933812	4.56403	5.01811e-06	5.14356e-05	Shoot_21C_vs_SubstratePlant_21C	ShootvsSubstrate	D
USeq47	6.95841	-1.70376	0.612249	-2.78279	0.00538941	0.247015	Root_5.5pH_vs_Shoot_5.5pH	RootvsShoot	D
USeq47	6.95841	-1.57238	0.544756	-2.8864	0.00389675	0.0229129	Shoot_0Pi_vs_SubstratePlant_0Pi	ShootvsSubstrate	D
USeq47	6.95841	5.19227	0.9639	5.38673	7.17523e-08	7.30977e-07	Shoot_200NaCl_vs_SubstratePlant_200NaCl	ShootvsSubstrate	D
USeq47	6.95841	-0.750498	0.750016	-1.00064	0.317	0.819188	Root_8.2pH_vs_Shoot_8.2pH	RootvsShoot	D
USeq47	6.95841	-1.19238	0.551791	-2.16092	0.0307014	0.0970057	Root_0Pi_vs_SubstratePlant_0Pi	RootvsSubstrate	D
USeq47	6.95841	1.16213	0.683789	1.69954	0.0892171	0.255868	Shoot_50Pi_vs_SubstratePlant_50Pi	ShootvsSubstrate	D
USeq47	6.95841	-0.241792	0.558438	-0.43298	0.665029	1	Root_1000Pi_vs_Shoot_1000Pi	RootvsShoot	D
USeq47	6.95841	-2.17262	0.470192	-4.6207	3.82454e-06	0.000146607	Root_31C_vs_Shoot_31C	RootvsShoot	D
USeq47	6.95841	2.5527	0.80936	3.15397	0.00161064	0.00714723	Root_1000Pi_vs_SubstratePlant_1000Pi	RootvsSubstrate	D
USeq47	6.95841	0.328863	0.561268	0.585929	0.557924	1	Root_10Pi_vs_SubstratePlant_10Pi	RootvsSubstrate	D
USeq47	6.95841	3.43079	0.736439	4.65863	3.18325e-06	1.60436e-05	Root_31C_vs_SubstratePlant_31C	RootvsSubstrate	D
USeq47	6.95841	5.65558	0.952388	5.93831	2.87967e-09	4.89544e-08	Shoot_50NaCl_vs_SubstratePlant_50NaCl	ShootvsSubstrate	D
USeq47	6.95841	4.00572	0.938031	4.27035	1.95168e-05	0.000142731	Root_21C_vs_SubstratePlant_21C	RootvsSubstrate	D
USeq47	6.95841	0.29464	0.551869	0.533896	0.593414	1	Root_150NaCl_vs_Shoot_150NaCl	RootvsShoot	D
USeq47	6.95841	-1.02475	0.630204	-1.62607	0.103936	0.302569	Shoot_10Pi_vs_SubstratePlant_10Pi	ShootvsSubstrate	D
USeq47	6.95841	-0.844313	0.578594	-1.45925	0.144496	1	Root_100Pi_vs_Shoot_100Pi	RootvsShoot	D
USeq47	6.95841	-0.256226	0.53207	-0.481565	0.630115	0.972922	Root_21C_vs_Shoot_21C	RootvsShoot	D
USeq47	6.95841	2.79449	0.784586	3.56174	0.000368401	0.00213418	Shoot_1000Pi_vs_SubstratePlant_1000Pi	ShootvsSubstrate	D
USeq47	6.95841	2.11236	1.02251	2.06585	0.0388426	0.0996715	Root_8.2pH_vs_SubstratePlant_8.2pH	RootvsSubstrate	D
USeq47	6.95841	2.28972	0.657113	3.48452	0.000493024	0.00222565	Root_50Pi_vs_SubstratePlant_50Pi	RootvsSubstrate	D
USeq47	6.95841	4.16303	1.03735	4.01316	5.99114e-05	0.000299557	Root_7pH_vs_SubstratePlant_7pH	RootvsSubstrate	D
USeq47	6.95841	4.75095	0.848068	5.60208	2.11792e-08	2.06524e-07	Root_100NaCl_vs_SubstratePlant_100NaCl	RootvsSubstrate	D
USeq47	6.95841	1.99324	0.601226	3.31529	0.000915479	0.0904098	Root_30Pi_vs_Shoot_30Pi	RootvsShoot	D
USeq47	6.95841	2.54726	0.630614	4.03933	5.36034e-05	0.000428827	Root_30Pi_vs_SubstratePlant_30Pi	RootvsSubstrate	D
USeq47	6.95841	6.16788	0.952711	6.47403	9.54208e-11	1.75336e-09	Root_50NaCl_vs_SubstratePlant_50NaCl	RootvsSubstrate	D
USeq47	6.95841	1.73136	1.06475	1.62608	0.103933	0.272306	Shoot_10C_vs_SubstratePlant_10C	ShootvsSubstrate	D
USeq47	6.95841	0.5123	0.498954	1.02675	0.30454	NA	Root_50NaCl_vs_Shoot_50NaCl	RootvsShoot	D
USeq47	6.95841	-0.19036	0.602673	-0.315859	0.75211	1	Root_7pH_vs_Shoot_7pH	RootvsShoot	D
USeq47	6.95841	1.12759	0.552525	2.0408	0.0412705	NA	Root_50Pi_vs_Shoot_50Pi	RootvsShoot	D
USeq47	6.95841	4.38212	0.744487	5.8861	3.9541e-09	5.73344e-08	Shoot_150NaCl_vs_SubstratePlant_150NaCl	ShootvsSubstrate	D
USeq47	6.95841	2.11736	0.948679	2.23191	0.025621	0.0975778	Root_5.5pH_vs_SubstratePlant_5.5pH	RootvsSubstrate	D
USeq47	6.95841	4.81988	0.857802	5.61887	1.92214e-08	2.691e-07	Shoot_100NaCl_vs_SubstratePlant_100NaCl	ShootvsSubstrate	D
USeq47	6.95841	5.2786	0.983713	5.366	8.05006e-08	9.87474e-07	Root_200NaCl_vs_SubstratePlant_200NaCl	RootvsSubstrate	D
USeq47	6.95841	0.554021	0.701983	0.789222	0.429982	0.763594	Shoot_30Pi_vs_SubstratePlant_30Pi	ShootvsSubstrate	D
USeq47	6.95841	0.9818	0.660931	1.48548	0.137416	0.300026	Root_100Pi_vs_SubstratePlant_100Pi	RootvsSubstrate	D
USeq47	6.95841	3.82112	0.908552	4.20573	2.60245e-05	0.000208196	Shoot_5.5pH_vs_SubstratePlant_5.5pH	ShootvsSubstrate	D
USeq47	6.95841	1.82611	0.671288	2.72031	0.006522	0.0266994	Shoot_100Pi_vs_SubstratePlant_100Pi	ShootvsSubstrate	D
USeq48	213.275	2.73618	0.424169	6.45068	1.11352e-10	1.76138e-09	Shoot_8.2pH_vs_SubstratePlant_8.2pH	ShootvsSubstrate	C
USeq48	213.275	0.613368	0.470738	1.30299	0.192577	0.405426	Root_150NaCl_vs_SubstratePlant_150NaCl	RootvsSubstrate	C
USeq48	213.275	0.855116	0.531075	1.61016	0.107363	1	Root_200NaCl_vs_Shoot_200NaCl	RootvsShoot	C
USeq48	213.275	1.23412	0.420776	2.93296	0.00335744	0.184659	Root_100Pi_vs_Shoot_100Pi	RootvsShoot	C
USeq48	213.275	2.08647	0.429541	4.85743	1.18919e-06	1.19834e-05	Shoot_10Pi_vs_SubstratePlant_10Pi	ShootvsSubstrate	C
USeq48	213.275	3.4787	0.45677	7.61587	2.61921e-14	1.23976e-12	Root_1000Pi_vs_SubstratePlant_1000Pi	RootvsSubstrate	C
USeq48	213.275	1.08001	0.438886	2.4608	0.0138626	0.064587	Shoot_21C_vs_SubstratePlant_21C	ShootvsSubstrate	C
USeq48	213.275	1.24751	0.491269	2.53936	0.0111054	0.3054	Root_150NaCl_vs_Shoot_150NaCl	RootvsShoot	C
USeq48	213.275	0.643069	0.417632	1.5398	0.123609	0.364872	Root_50Pi_vs_Shoot_50Pi	RootvsShoot	C
USeq48	213.275	0.464954	0.402117	1.15626	0.247573	0.566906	Shoot_31C_vs_SubstratePlant_31C	ShootvsSubstrate	C
USeq48	213.275	2.49821	0.416621	5.99638	2.0177e-09	1.5738e-07	Root_8.2pH_vs_Shoot_8.2pH	RootvsShoot	C
USeq48	213.275	2.12268	0.425169	4.99256	5.95838e-07	7.70007e-06	Shoot_1000Pi_vs_SubstratePlant_1000Pi	ShootvsSubstrate	C
USeq48	213.275	3.67217	0.424606	8.64842	5.22173e-18	9.34689e-16	Root_5.5pH_vs_SubstratePlant_5.5pH	RootvsSubstrate	C
USeq48	213.275	1.8543	0.429353	4.31882	1.56865e-05	0.000138701	Root_10Pi_vs_SubstratePlant_10Pi	RootvsSubstrate	C
USeq48	213.275	1.35602	0.425382	3.18777	0.00143377	0.131429	Root_1000Pi_vs_Shoot_1000Pi	RootvsShoot	C
USeq48	213.275	-0.232169	0.419415	-0.553554	0.579884	0.920436	Root_10Pi_vs_Shoot_10Pi	RootvsShoot	C
USeq48	213.275	0.826946	0.455163	1.81681	0.0692457	0.201582	Shoot_10C_vs_SubstratePlant_10C	ShootvsSubstrate	C
USeq48	213.275	1.87805	0.43881	4.27986	1.87014e-05	0.00065455	Root_100NaCl_vs_Shoot_100NaCl	RootvsShoot	C
USeq48	213.275	0.936889	0.385823	2.42829	0.0151704	0.128005	Root_31C_vs_Shoot_31C	RootvsShoot	C
USeq48	213.275	2.49916	0.429311	5.82133	5.83805e-09	8.06712e-08	Shoot_50Pi_vs_SubstratePlant_50Pi	ShootvsSubstrate	C
USeq48	213.275	2.04318	0.423864	4.82036	1.433e-06	1.34088e-05	Shoot_30Pi_vs_SubstratePlant_30Pi	ShootvsSubstrate	C
USeq48	213.275	1.29484	0.452744	2.85998	0.00423666	0.0161319	Root_0Pi_vs_SubstratePlant_0Pi	RootvsSubstrate	C
USeq48	213.275	3.58944	0.421096	8.52404	1.54084e-17	2.26503e-15	Root_50NaCl_vs_SubstratePlant_50NaCl	RootvsSubstrate	C
USeq48	213.275	1.75069	0.40782	4.2928	1.76436e-05	0.000335229	Root_50NaCl_vs_Shoot_50NaCl	RootvsShoot	C
USeq48	213.275	1.40184	0.402171	3.48568	0.000490879	0.00187427	Root_31C_vs_SubstratePlant_31C	RootvsSubstrate	C
USeq48	213.275	1.25663	0.41683	3.01474	0.00257197	0.0426947	Root_21C_vs_Shoot_21C	RootvsShoot	C
USeq48	213.275	3.14223	0.428797	7.32801	2.33592e-13	9.22687e-12	Root_50Pi_vs_SubstratePlant_50Pi	RootvsSubstrate	C
USeq48	213.275	1.83875	0.411087	4.47289	7.71713e-06	4.99776e-05	Shoot_50NaCl_vs_SubstratePlant_50NaCl	ShootvsSubstrate	C
USeq48	213.275	2.49819	0.423366	5.90077	3.61813e-09	5.46739e-08	Root_30Pi_vs_SubstratePlant_30Pi	RootvsSubstrate	C
USeq48	213.275	1.00892	0.416928	2.41988	0.0155256	0.355795	Root_5.5pH_vs_Shoot_5.5pH	RootvsShoot	C
USeq48	213.275	3.19536	0.428691	7.45377	9.07078e-14	3.96091e-12	Root_100Pi_vs_SubstratePlant_100Pi	RootvsSubstrate	C
USeq48	213.275	1.96124	0.432436	4.53534	5.75101e-06	6.27818e-05	Shoot_100Pi_vs_SubstratePlant_100Pi	ShootvsSubstrate	C
USeq48	213.275	3.66333	0.459598	7.97072	1.57754e-15	9.46522e-14	Root_7pH_vs_SubstratePlant_7pH	RootvsSubstrate	C
USeq48	213.275	2.60337	0.437124	5.95568	2.5899e-09	7.12223e-07	Root_7pH_vs_Shoot_7pH	RootvsShoot	C
USeq48	213.275	5.23439	0.423241	12.3674	3.92313e-35	5.33546e-33	Root_8.2pH_vs_SubstratePlant_8.2pH	RootvsSubstrate	C
USeq48	213.275	2.33665	0.438193	5.33246	9.68924e-08	1.01968e-06	Root_21C_vs_SubstratePlant_21C	RootvsSubstrate	C
USeq48	213.275	-1.82744	0.472726	-3.86576	0.000110743	0.000582294	Shoot_200NaCl_vs_SubstratePlant_200NaCl	ShootvsSubstrate	C
USeq48	213.275	1.29064	0.431346	2.99211	0.00277053	0.0127271	Root_10C_vs_SubstratePlant_10C	RootvsSubstrate	C
USeq48	213.275	1.12281	0.433676	2.58905	0.00962425	0.0471588	Shoot_0Pi_vs_SubstratePlant_0Pi	ShootvsSubstrate	C
USeq48	213.275	-0.634142	0.445561	-1.42324	0.154665	0.427171	Shoot_150NaCl_vs_SubstratePlant_150NaCl	ShootvsSubstrate	C
USeq48	213.275	0.252257	0.442222	0.570432	0.568385	1	Shoot_100NaCl_vs_SubstratePlant_100NaCl	ShootvsSubstrate	C
USeq48	213.275	2.1303	0.420384	5.06752	4.03042e-07	2.78465e-06	Root_100NaCl_vs_SubstratePlant_100NaCl	RootvsSubstrate	C
USeq48	213.275	0.463692	0.449648	1.03123	0.302432	0.792084	Root_10C_vs_Shoot_10C	RootvsShoot	C
USeq48	213.275	0.455009	0.418342	1.08765	0.27675	1	Root_30Pi_vs_Shoot_30Pi	RootvsShoot	C
USeq48	213.275	0.172032	0.441487	0.389665	0.696784	1	Root_0Pi_vs_Shoot_0Pi	RootvsShoot	C
USeq48	213.275	-0.972329	0.491125	-1.9798	0.0477262	0.180913	Root_200NaCl_vs_SubstratePlant_200NaCl	RootvsSubstrate	C
USeq48	213.275	2.66326	0.425464	6.25965	3.85835e-10	9.77448e-09	Shoot_5.5pH_vs_SubstratePlant_5.5pH	ShootvsSubstrate	C
USeq48	213.275	1.05995	0.441519	2.40069	0.0163641	0.0417806	Shoot_7pH_vs_SubstratePlant_7pH	ShootvsSubstrate	C
USeq49	16.2825	0.273374	2.19953	0.124288	0.901087	0.94211	Root_50Pi_vs_Shoot_50Pi	RootvsShoot	B
USeq49	16.2825	2.02689	2.25223	0.899947	0.368149	0.625853	Root_8.2pH_vs_SubstratePlant_8.2pH	RootvsSubstrate	B
USeq49	16.2825	0	2.37466	0	1	1	Shoot_21C_vs_SubstratePlant_21C	ShootvsSubstrate	B
USeq49	16.2825	0.488133	2.26344	0.21566	0.829253	1	Root_5.5pH_vs_SubstratePlant_5.5pH	RootvsSubstrate	B
USeq49	16.2825	0	2.37466	0	1	1	Root_21C_vs_SubstratePlant_21C	RootvsSubstrate	B
USeq49	16.2825	-0.955308	2.35649	-0.405395	0.685187	1	Root_0Pi_vs_SubstratePlant_0Pi	RootvsSubstrate	B
USeq49	16.2825	-0.0736109	2.22662	-0.0330595	0.973627	1	Root_10Pi_vs_SubstratePlant_10Pi	RootvsSubstrate	B
USeq49	16.2825	-0.536649	1.98352	-0.270553	0.786735	1	Root_31C_vs_SubstratePlant_31C	RootvsSubstrate	B
USeq49	16.2825	0	2.16798	0	1	1	Shoot_1000Pi_vs_SubstratePlant_1000Pi	ShootvsSubstrate	B
USeq49	16.2825	1.36357	2.22467	0.612933	0.539921	1	Root_150NaCl_vs_SubstratePlant_150NaCl	RootvsSubstrate	B
USeq49	16.2825	0.946531	1.9255	0.491577	0.623018	1	Shoot_31C_vs_SubstratePlant_31C	ShootvsSubstrate	B
USeq49	16.2825	0.560459	2.26387	0.247567	0.80447	1	Root_30Pi_vs_SubstratePlant_30Pi	RootvsSubstrate	B
USeq49	16.2825	1.42356	2.23872	0.63588	0.524855	1	Shoot_8.2pH_vs_SubstratePlant_8.2pH	ShootvsSubstrate	B
USeq49	16.2825	1.18496	2.32341	0.51001	0.610045	1	Shoot_100NaCl_vs_SubstratePlant_100NaCl	ShootvsSubstrate	B
USeq49	16.2825	0.799067	2.22406	0.359284	0.719383	1	Root_50Pi_vs_SubstratePlant_50Pi	RootvsSubstrate	B
USeq49	16.2825	1.94535	2.21447	0.878469	0.379689	0.775199	Root_50NaCl_vs_SubstratePlant_50NaCl	RootvsSubstrate	B
USeq49	16.2825	0.281575	2.26387	0.124377	0.901016	1	Root_100NaCl_vs_SubstratePlant_100NaCl	RootvsSubstrate	B
USeq49	16.2825	-2.30129	1.9473	-1.18179	0.237291	0.571832	Root_10C_vs_SubstratePlant_10C	RootvsSubstrate	B
USeq49	16.2825	-1.10548	2.25778	-0.489629	0.624396	1	Root_100Pi_vs_SubstratePlant_100Pi	RootvsSubstrate	B
USeq49	16.2825	2.24567	2.12533	1.05662	0.290683	0.590043	Shoot_50NaCl_vs_SubstratePlant_50NaCl	ShootvsSubstrate	B
USeq49	16.2825	0	2.26387	0	1	1	Shoot_30Pi_vs_SubstratePlant_30Pi	ShootvsSubstrate	B
USeq49	16.2825	-1.48318	1.88608	-0.78638	0.431645	0.886414	Root_31C_vs_Shoot_31C	RootvsShoot	B
USeq49	16.2825	-0.903386	2.32341	-0.388819	0.69741	1	Root_100NaCl_vs_Shoot_100NaCl	RootvsShoot	B
USeq49	16.2825	0.525693	2.22525	0.23624	0.813246	1	Shoot_50Pi_vs_SubstratePlant_50Pi	ShootvsSubstrate	B
USeq49	16.2825	0	2.37466	0	1	1	Shoot_7pH_vs_SubstratePlant_7pH	ShootvsSubstrate	B
USeq49	16.2825	-0.758093	2.03545	-0.372445	0.709561	1	Shoot_10C_vs_SubstratePlant_10C	ShootvsSubstrate	B
USeq49	16.2825	0.609294	2.26214	0.269344	0.787665	1	Root_5.5pH_vs_Shoot_5.5pH	RootvsShoot	B
USeq49	16.2825	-2.89362	2.26307	-1.27863	0.201029	0.529985	Shoot_150NaCl_vs_SubstratePlant_150NaCl	ShootvsSubstrate	B
USeq49	16.2825	2.06814	2.25948	0.915317	0.360025	1	Root_200NaCl_vs_Shoot_200NaCl	RootvsShoot	B
USeq49	16.2825	0	2.37466	0	1	1	Root_7pH_vs_Shoot_7pH	RootvsShoot	B
[truncated: 2,514 more rows]

## Sheet: Supplementary Table 3
Supplementary Table 3: Comparative genomics results All genes in the Variovorax CL14 genome are shown with assignments of whether they are unique and ubiquitous among Variovorax genomes and assignments to genomic hotspots within the Variovorax CL14 genome. See Methods 18 for details.
index	seqid	source	type	start	end	score	strand	phase	attributes	ko_id	ko_name	cog_id	cog_name	pfam_id	pfam_name	tigrfam_id	tigrfam_name	signalp_type	signalp_numsites	gene_oid	locus_tag	orthogroup_id	Unique and Ubiquitous to Variovorax?	hotspot
1	Ga0102008_10001	img_core_v400	CDS	95	409	.	+	0	ID=2643611541;locus_tag=Ga0102008_100011;product=small subunit ribosomal protein S10	K02946	small subunit ribosomal protein S10	COG0051	Ribosomal protein S10	pfam00338	Ribosomal_S10	TIGR01049	ribosomal protein S10, bacterial/organelle	NA	NA	2643611541	Ga0102008_100011	OG0003728	No	NA
2	Ga0102008_10001	img_core_v400	CDS	555	2135	.	+	0	ID=2643611542;locus_tag=Ga0102008_100012;product=hypothetical protein	NA	NA	NA	NA	NA	NA	NA	NA	NA	NA	2643611542	Ga0102008_100012	OG0003729	Yes	Hotspot1
3	Ga0102008_10001	img_core_v400	CDS	2153	2704	.	+	0	ID=2643611543;locus_tag=Ga0102008_100013;product=hypothetical protein	NA	NA	NA	NA	NA	NA	NA	NA	cleavage	1	2643611543	Ga0102008_100013	OG0003730	Yes	Hotspot1
4	Ga0102008_10001	img_core_v400	CDS	2959	3639	.	+	0	ID=2643611544;locus_tag=Ga0102008_100014;product=large subunit ribosomal protein L3	K02906	large subunit ribosomal protein L3	COG0087	Ribosomal protein L3	pfam00297	Ribosomal_L3	TIGR03625	50S ribosomal protein uL3, bacterial form	NA	NA	2643611544	Ga0102008_100014	OG0003731	No	NA
5	Ga0102008_10001	img_core_v400	CDS	3639	4259	.	+	0	ID=2643611545;locus_tag=Ga0102008_100015;product=large subunit ribosomal protein L4	K02926	large subunit ribosomal protein L4	COG0088	Ribosomal protein L4	pfam00573	Ribosomal_L4	TIGR03953	50S ribosomal protein L4, bacterial/organelle	NA	NA	2643611545	Ga0102008_100015	OG0003732	No	NA
6	Ga0102008_10001	img_core_v400	CDS	4256	4591	.	+	0	ID=2643611546;locus_tag=Ga0102008_100016;product=large subunit ribosomal protein L23	K02892	large subunit ribosomal protein L23	COG0089	Ribosomal protein L23	pfam00276	Ribosomal_L23	NA	NA	NA	NA	2643611546	Ga0102008_100016	OG0003733	No	NA
7	Ga0102008_10001	img_core_v400	CDS	4594	5418	.	+	0	ID=2643611547;locus_tag=Ga0102008_100017;product=large subunit ribosomal protein L2	K02886	large subunit ribosomal protein L2	COG0090	Ribosomal protein L2	pfam00181|pfam03947	Ribosomal_L2|Ribosomal_L2_C	TIGR01171	ribosomal protein L2, bacterial/organellar	NA	NA	2643611547	Ga0102008_100017	OG0003734	No	NA
8	Ga0102008_10001	img_core_v400	CDS	5429	5707	.	+	0	ID=2643611548;locus_tag=Ga0102008_100018;product=small subunit ribosomal protein S19	K02965	small subunit ribosomal protein S19	COG0185	Ribosomal protein S19	pfam00203	Ribosomal_S19	TIGR01050	ribosomal protein S19, bacterial/organelle	NA	NA	2643611548	Ga0102008_100018	OG0003735	No	NA
9	Ga0102008_10001	img_core_v400	CDS	5717	6049	.	+	0	ID=2643611549;locus_tag=Ga0102008_100019;product=large subunit ribosomal protein L22	K02890	large subunit ribosomal protein L22	COG0091	Ribosomal protein L22	pfam00237	Ribosomal_L22	TIGR01044	ribosomal protein L22, bacterial type	NA	NA	2643611549	Ga0102008_100019	OG0003736	No	NA
10	Ga0102008_10001	img_core_v400	CDS	6067	6993	.	+	0	ID=2643611550;locus_tag=Ga0102008_1000110;product=small subunit ribosomal protein S3	K02982	small subunit ribosomal protein S3	COG0092	Ribosomal protein S3	pfam00189|pfam07650	Ribosomal_S3_C|KH_2	TIGR01009	ribosomal protein S3, bacterial type	NA	NA	2643611550	Ga0102008_1000110	OG0003737	No	NA
11	Ga0102008_10001	img_core_v400	CDS	7022	7438	.	+	0	ID=2643611551;locus_tag=Ga0102008_1000111;product=large subunit ribosomal protein L16	K02878	large subunit ribosomal protein L16	COG0197	Ribosomal protein L16/L10AE	pfam00252	Ribosomal_L16	TIGR01164	ribosomal protein L16, bacterial/organelle	NA	NA	2643611551	Ga0102008_1000111	OG0003738	No	NA
12	Ga0102008_10001	img_core_v400	CDS	7452	7703	.	+	0	ID=2643611552;locus_tag=Ga0102008_1000112;product=large subunit ribosomal protein L29	K02904	large subunit ribosomal protein L29	COG0255	Ribosomal protein L29	pfam00831	Ribosomal_L29	TIGR00012	ribosomal protein L29	NA	NA	2643611552	Ga0102008_1000112	OG0003739	No	NA
13	Ga0102008_10001	img_core_v400	CDS	7713	7982	.	+	0	ID=2643611553;locus_tag=Ga0102008_1000113;product=small subunit ribosomal protein S17	K02961	small subunit ribosomal protein S17	COG0186	Ribosomal protein S17	pfam00366	Ribosomal_S17	TIGR03635	ribosomal protein uS17, bacterial form	NA	NA	2643611553	Ga0102008_1000113	OG0003740	No	NA
14	Ga0102008_10001	img_core_v400	CDS	8077	8583	.	+	0	ID=2643611554;locus_tag=Ga0102008_1000114;product=Peroxiredoxin	NA	NA	COG0678	Peroxiredoxin	pfam08534	Redoxin	NA	NA	NA	NA	2643611554	Ga0102008_1000114	OG0003741	No	NA
15	Ga0102008_10001	img_core_v400	CDS	8596	9183	.	-	0	ID=2643611555;locus_tag=Ga0102008_1000115;product=Ribosomal protein S18 acetylase RimI	NA	NA	COG0456	Ribosomal protein S18 acetylase RimI and related acetyltransferases	pfam00583	Acetyltransf_1	NA	NA	NA	NA	2643611555	Ga0102008_1000115	OG0003742	Yes	Hotspot2
16	Ga0102008_10001	img_core_v400	CDS	9386	9883	.	-	0	ID=2643611556;locus_tag=Ga0102008_1000116;product=Peroxiredoxin	NA	NA	COG1225	Peroxiredoxin	pfam08534	Redoxin	NA	NA	cleavage	1	2643611556	Ga0102008_1000116	OG0003743	No	NA
17	Ga0102008_10001	img_core_v400	CDS	9973	10515	.	+	0	ID=2643611557;locus_tag=Ga0102008_1000117;product=hypothetical protein	NA	NA	NA	NA	NA	NA	NA	NA	cleavage	1	2643611557	Ga0102008_1000117	OG0003744	Yes	Hotspot2
18	Ga0102008_10001	img_core_v400	CDS	10512	11759	.	+	0	ID=2643611558;locus_tag=Ga0102008_1000118;product=Predicted arabinose efflux permease, MFS family	NA	NA	COG2814	Predicted arabinose efflux permease, MFS family	pfam07690	MFS_1	NA	NA	NA	NA	2643611558	Ga0102008_1000118	OG0005899	No	NA
19	Ga0102008_10001	img_core_v400	CDS	11756	12211	.	+	0	ID=2643611559;locus_tag=Ga0102008_1000119;product=PTS system, ascorbate-specific IIA component	K02821	PTS system, ascorbate-specific IIA component [EC:2.7.1.69]	COG2893	Phosphotransferase system, mannose/fructose-specific component IIA	pfam03610	EIIA-man	NA	NA	NA	NA	2643611559	Ga0102008_1000119	OG0003745	No	NA
20	Ga0102008_10001	img_core_v400	CDS	12180	12449	.	+	0	ID=2643611560;locus_tag=Ga0102008_1000120;product=phosphocarrier protein	K11189	phosphocarrier protein	COG1925	Phosphotransferase system, HPr and related phosphotransfer proteins	pfam00381	PTS-HPr	TIGR01003	Phosphotransferase System HPr (HPr) Family	NA	NA	2643611560	Ga0102008_1000120	OG0003746	No	NA
21	Ga0102008_10001	img_core_v400	CDS	12460	14256	.	+	0	ID=2643611561;locus_tag=Ga0102008_1000121;product=phosphotransferase system, enzyme I, PtsI	K08483	phosphotransferase system, enzyme I, PtsI [EC:2.7.3.9]	COG1080	Phosphoenolpyruvate-protein kinase (PTS system EI component in bacteria)	pfam00391|pfam02896|pfam05524	PEP-utilizers|PEP-utilizers_C|PEP-utilisers_N	TIGR01417	phosphoenolpyruvate-protein phosphotransferase	NA	NA	2643611561	Ga0102008_1000121	OG0003747	No	NA
22	Ga0102008_10001	img_core_v400	CDS	14392	14763	.	+	0	ID=2643611562;locus_tag=Ga0102008_1000122;product=hypothetical protein	NA	NA	NA	NA	NA	NA	NA	NA	cleavage	1	2643611562	Ga0102008_1000122	OG0003748	Yes	Hotspot2
23	Ga0102008_10001	img_core_v400	CDS	14809	15276	.	+	0	ID=2643611563;locus_tag=Ga0102008_1000123;product=Heavy-metal resistance	NA	NA	NA	NA	pfam13801	Metal_resist	NA	NA	NA	NA	2643611563	Ga0102008_1000123	OG0003749	Yes	Hotspot2
24	Ga0102008_10001	img_core_v400	CDS	15389	15769	.	+	0	ID=2643611564;locus_tag=Ga0102008_1000124;product=protein of unknown function (DUF4260)	NA	NA	NA	NA	pfam14079	DUF4260	NA	NA	NA	NA	2643611564	Ga0102008_1000124	OG0003750	No	NA
25	Ga0102008_10001	img_core_v400	CDS	15763	16170	.	+	0	ID=2643611565;locus_tag=Ga0102008_1000125;product=hypothetical protein	NA	NA	NA	NA	NA	NA	NA	NA	NA	NA	2643611565	Ga0102008_1000125	OG0003751	Yes	Hotspot2
26	Ga0102008_10001	img_core_v400	CDS	16221	16919	.	+	0	ID=2643611566;locus_tag=Ga0102008_1000126;product=two-component system, OmpR family, response regulator RpaB	K11329	two-component system, OmpR family, response regulator RpaB	COG0745	DNA-binding response regulator, OmpR family, contains REC and winged-helix (wHTH) domain	pfam00072|pfam00486	Response_reg|Trans_reg_C	NA	NA	NA	NA	2643611566	Ga0102008_1000126	OG0003752	No	NA
27	Ga0102008_10001	img_core_v400	CDS	16916	18313	.	+	0	ID=2643611567;locus_tag=Ga0102008_1000127;product=Signal transduction histidine kinase	NA	NA	COG0642	Signal transduction histidine kinase	pfam00512|pfam00672|pfam02518	HisKA|HAMP|HATPase_c	NA	NA	NA	NA	2643611567	Ga0102008_1000127	OG0003753	Yes	Hotspot2
28	Ga0102008_10001	img_core_v400	CDS	18431	19474	.	+	0	ID=2643611568;locus_tag=Ga0102008_1000128;product=hypothetical protein	K07119	NA	COG2130	NADPH-dependent curcumin reductase CurA	pfam00107|pfam16884	ADH_zinc_N|ADH_N_2	NA	NA	NA	NA	2643611568	Ga0102008_1000128	OG0003754	No	NA
29	Ga0102008_10001	img_core_v400	CDS	19553	19876	.	-	0	ID=2643611569;locus_tag=Ga0102008_1000129;product=hypothetical protein	NA	NA	NA	NA	NA	NA	NA	NA	NA	NA	2643611569	Ga0102008_1000129	OG0003755	Yes	Hotspot2
30	Ga0102008_10001	img_core_v400	CDS	19950	20801	.	-	0	ID=2643611570;locus_tag=Ga0102008_1000130;product=EamA domain-containing membrane protein RarD	NA	NA	COG2962	Uncharacterized membrane protein RarD, contains two EamA domains	pfam00892	EamA	NA	NA	NA	NA	2643611570	Ga0102008_1000130	OG0003756	No	NA
31	Ga0102008_10001	img_core_v400	CDS	20873	21586	.	-	0	ID=2643611571;locus_tag=Ga0102008_1000131;product=AraC-type DNA-binding protein	NA	NA	COG2207	AraC-type DNA-binding domain and AraC-containing proteins	pfam12833	HTH_18	NA	NA	NA	NA	2643611571	Ga0102008_1000131	OG0003757	No	NA
32	Ga0102008_10001	img_core_v400	CDS	21624	22760	.	-	0	ID=2643611572;locus_tag=Ga0102008_1000132;product=Na+/H+ antiporter NhaD	NA	NA	COG1055	Na+/H+ antiporter NhaD or related arsenite permease	pfam03600	CitMHS	NA	NA	NA	NA	2643611572	Ga0102008_1000132	OG0000379	No	NA
33	Ga0102008_10001	img_core_v400	CDS	22741	24273	.	-	0	ID=2643611573;locus_tag=Ga0102008_1000133;product=Acyl-CoA synthetase (AMP-forming)/AMP-acid ligase II	NA	NA	COG0318	Acyl-CoA synthetase (AMP-forming)/AMP-acid ligase II	pfam00501|pfam13193	AMP-binding|AMP-binding_C	NA	NA	NA	NA	2643611573	Ga0102008_1000133	OG0003758	Yes	Hotspot2
34	Ga0102008_10001	img_core_v400	CDS	24385	25290	.	-	0	ID=2643611574;locus_tag=Ga0102008_1000134;product=DNA-binding transcriptional regulator, LysR family	NA	NA	COG0583	DNA-binding transcriptional regulator, LysR family	pfam00126|pfam03466	HTH_1|LysR_substrate	NA	NA	NA	NA	2643611574	Ga0102008_1000134	OG0003759	No	NA
35	Ga0102008_10001	img_core_v400	CDS	25403	26971	.	+	0	ID=2643611575;locus_tag=Ga0102008_1000135;product=drug resistance transporter, EmrB/QacA subfamily	NA	NA	NA	NA	pfam07690	MFS_1	TIGR00711	drug resistance transporter, EmrB/QacA subfamily	NA	NA	2643611575	Ga0102008_1000135	OG0003760	No	NA
36	Ga0102008_10001	img_core_v400	CDS	26992	27975	.	-	0	ID=2643611576;locus_tag=Ga0102008_1000136;product=lipoic acid synthetase	K03644	lipoic acid synthetase [EC:2.8.1.8]	COG0320	Lipoate synthase	pfam04055|pfam16881	Radical_SAM|LIAS_N	TIGR00510	lipoate synthase	NA	NA	2643611576	Ga0102008_1000136	OG0003761	No	NA
37	Ga0102008_10001	img_core_v400	CDS	27983	28663	.	-	0	ID=2643611577;locus_tag=Ga0102008_1000137;product=lipoyl(octanoyl) transferase	K03801	lipoyl(octanoyl) transferase [EC:2.3.1.181]	COG0321	Lipoate-protein ligase B	pfam03099	BPL_LplA_LipB	TIGR00214	lipoate-protein ligase B	NA	NA	2643611577	Ga0102008_1000137	OG0003762	No	NA
38	Ga0102008_10001	img_core_v400	CDS	28683	28997	.	-	0	ID=2643611578;locus_tag=Ga0102008_1000138;product=hypothetical protein	K09158	hypothetical protein	COG2921	Putative lipoic acid-binding regulatory protein	pfam04359	DUF493	NA	NA	NA	NA	2643611578	Ga0102008_1000138	OG0003763	No	NA
39	Ga0102008_10001	img_core_v400	CDS	28994	29887	.	-	0	ID=2643611579;locus_tag=Ga0102008_1000139;product=D-alanine transaminase	K00824	D-alanine transaminase [EC:2.6.1.21]	COG0115	Branched-chain amino acid aminotransferase/4-amino-4-deoxychorismate lyase	pfam01063	Aminotran_4	TIGR01121	D-amino acid aminotransferase	NA	NA	2643611579	Ga0102008_1000139	OG0003764	No	NA
40	Ga0102008_10001	img_core_v400	CDS	30045	30530	.	+	0	ID=2643611580;locus_tag=Ga0102008_1000140;product=ATP synthase protein I	K02116	ATP synthase protein I	COG3312	FoF1-type ATP synthase assembly protein I	pfam03899	ATP-synt_I	NA	NA	NA	NA	2643611580	Ga0102008_1000140	OG0003765	No	NA
41	Ga0102008_10001	img_core_v400	CDS	30535	31404	.	+	0	ID=2643611581;locus_tag=Ga0102008_1000141;product=F-type H+-transporting ATPase subunit a	K02108	F-type H+-transporting ATPase subunit a	COG0356	FoF1-type ATP synthase, membrane subunit a	pfam00119	ATP-synt_A	TIGR01131	ATP synthase subunit 6 (eukaryotes),also subunit A (prokaryotes)	NA	NA	2643611581	Ga0102008_1000141	OG0003766	No	NA
42	Ga0102008_10001	img_core_v400	CDS	31466	31729	.	+	0	ID=2643611582;locus_tag=Ga0102008_1000142;product=F-type H+-transporting ATPase subunit c	K02110	F-type H+-transporting ATPase subunit c	COG0636	FoF1-type ATP synthase, membrane subunit c/Archaeal/vacuolar-type H+-ATPase, subunit K	pfam00137	ATP-synt_C	TIGR01260	ATP synthase, F0 subunit c	NA	NA	2643611582	Ga0102008_1000142	OG0003767	No	NA
43	Ga0102008_10001	img_core_v400	CDS	31807	32277	.	+	0	ID=2643611583;locus_tag=Ga0102008_1000143;product=F-type H+-transporting ATPase subunit b	K02109	F-type H+-transporting ATPase subunit b	COG0711	FoF1-type ATP synthase, membrane subunit b or b'	pfam00430	ATP-synt_B	TIGR01144	ATP synthase, F0 subunit b	NA	NA	2643611583	Ga0102008_1000143	OG0003768	No	NA
44	Ga0102008_10001	img_core_v400	CDS	32286	32816	.	+	0	ID=2643611584;locus_tag=Ga0102008_1000144;product=F-type H+-transporting ATPase subunit delta	K02113	F-type H+-transporting ATPase subunit delta	COG0712	FoF1-type ATP synthase, delta subunit	pfam00213	OSCP	TIGR01145	ATP synthase, F1 delta subunit	NA	NA	2643611584	Ga0102008_1000144	OG0003769	No	NA
45	Ga0102008_10001	img_core_v400	CDS	32865	34418	.	+	0	ID=2643611585;locus_tag=Ga0102008_1000145;product=F-type H+-transporting ATPase subunit alpha	K02111	F-type H+-transporting ATPase subunit alpha [EC:3.6.3.14]	COG0056	FoF1-type ATP synthase, alpha subunit	pfam00006|pfam00306|pfam02874	ATP-synt_ab|ATP-synt_ab_C|ATP-synt_ab_N	TIGR00962	proton translocating ATP synthase, F1 alpha subunit	NA	NA	2643611585	Ga0102008_1000145	OG0003770	No	NA
46	Ga0102008_10001	img_core_v400	CDS	34440	35315	.	+	0	ID=2643611586;locus_tag=Ga0102008_1000146;product=F-type H+-transporting ATPase subunit gamma	K02115	F-type H+-transporting ATPase subunit gamma	COG0224	FoF1-type ATP synthase, gamma subunit	pfam00231	ATP-synt	TIGR01146	ATP synthase, F1 gamma subunit	NA	NA	2643611586	Ga0102008_1000146	OG0003771	No	NA
47	Ga0102008_10001	img_core_v400	CDS	35403	35792	.	+	0	ID=2643611587;locus_tag=Ga0102008_1000147;product=hypothetical protein	NA	NA	NA	NA	NA	NA	NA	NA	cleavage	1	2643611587	Ga0102008_1000147	OG0004737	No	NA
48	Ga0102008_10001	img_core_v400	CDS	35920	37320	.	+	0	ID=2643611588;locus_tag=Ga0102008_1000148;product=F-type H+-transporting ATPase subunit beta	K02112	F-type H+-transporting ATPase subunit beta [EC:3.6.3.14]	COG0055	FoF1-type ATP synthase, beta subunit	pfam00006|pfam00306|pfam02874	ATP-synt_ab|ATP-synt_ab_C|ATP-synt_ab_N	TIGR01039	ATP synthase, F1 beta subunit	NA	NA	2643611588	Ga0102008_1000148	OG0003772	No	NA
49	Ga0102008_10001	img_core_v400	CDS	37333	37752	.	+	0	ID=2643611589;locus_tag=Ga0102008_1000149;product=F-type H+-transporting ATPase subunit epsilon	K02114	F-type H+-transporting ATPase subunit epsilon	COG0355	FoF1-type ATP synthase, epsilon subunit	pfam00401|pfam02823	ATP-synt_DE|ATP-synt_DE_N	TIGR01216	ATP synthase, F1 epsilon subunit (delta in mitochondria)	NA	NA	2643611589	Ga0102008_1000149	OG0003773	No	NA
50	Ga0102008_10001	img_core_v400	CDS	37957	39159	.	+	0	ID=2643611590;locus_tag=Ga0102008_1000150;product=ROK family protein (putative glucokinase)	NA	NA	COG1940	Sugar kinase of the NBD/HSP70 family, may contain an N-terminal HTH domain	pfam00480	ROK	TIGR00744	ROK family protein (putative glucokinase)	NA	NA	2643611590	Ga0102008_1000150	OG0003774	No	NA
51	Ga0102008_10001	img_core_v400	CDS	39156	40697	.	+	0	ID=2643611591;locus_tag=Ga0102008_1000151;product=ribose transport system ATP-binding protein	K10441	ribose transport system ATP-binding protein [EC:3.6.3.17]	COG1129	ABC-type sugar transport system, ATPase component	pfam00005	ABC_tran	NA	NA	NA	NA	2643611591	Ga0102008_1000151	OG0003775	No	NA
52	Ga0102008_10001	img_core_v400	CDS	40660	41685	.	+	0	ID=2643611592;locus_tag=Ga0102008_1000152;product=ribose transport system permease protein	K10440	ribose transport system permease protein	COG1172	Ribose/xylose/arabinose/galactoside ABC-type transport system, permease component	pfam02653	BPD_transp_2	NA	NA	NA	NA	2643611592	Ga0102008_1000152	OG0003776	No	NA
53	Ga0102008_10001	img_core_v400	CDS	41744	42709	.	+	0	ID=2643611593;locus_tag=Ga0102008_1000153;product=ribose transport system substrate-binding protein	K10439	ribose transport system substrate-binding protein	COG1879	ABC-type sugar transport system, periplasmic component, contains N-terminal xre family HTH domain	pfam13407	Peripla_BP_4	NA	NA	cleavage	1	2643611593	Ga0102008_1000153	OG0003777	No	NA
54	Ga0102008_10001	img_core_v400	CDS	42861	44024	.	+	0	ID=2643611594;locus_tag=Ga0102008_1000154;product=Predicted dehydrogenase	NA	NA	COG0673	Predicted dehydrogenase	pfam01408|pfam02894	GFO_IDH_MocA|GFO_IDH_MocA_C	NA	NA	NA	NA	2643611594	Ga0102008_1000154	OG0003778	No	NA
55	Ga0102008_10001	img_core_v400	CDS	44074	44781	.	+	0	ID=2643611595;locus_tag=Ga0102008_1000155;product=PAP2 superfamily protein	NA	NA	NA	NA	pfam01569	PAP2	NA	NA	NA	NA	2643611595	Ga0102008_1000155	OG0003779	No	NA
56	Ga0102008_10001	img_core_v400	CDS	44853	45377	.	+	0	ID=2643611596;locus_tag=Ga0102008_1000156;product=Protein of unknown function (DUF3617)	NA	NA	NA	NA	pfam12276	DUF3617	NA	NA	cleavage	1	2643611596	Ga0102008_1000156	OG0003780	Yes	NA
57	Ga0102008_10001	img_core_v400	CDS	45450	46580	.	+	0	ID=2643611597;locus_tag=Ga0102008_1000157;product=putative mRNA 3-end processing factor	K07577	putative mRNA 3-end processing factor	COG1236	RNA processing exonuclease, beta-lactamase fold, Cft2 family	NA	NA	TIGR04122	putative exonuclease, DNA ligase-associated	NA	NA	2643611597	Ga0102008_1000157	OG0003781	No	NA
58	Ga0102008_10001	img_core_v400	CDS	46577	48232	.	+	0	ID=2643611598;locus_tag=Ga0102008_1000158;product=DNA ligase-1	K10747	DNA ligase 1 [EC:6.5.1.1 6.5.1.6 6.5.1.7]	COG1793	ATP-dependent DNA ligase	pfam01068|pfam04675|pfam04679	DNA_ligase_A_M|DNA_ligase_A_N|DNA_ligase_A_C	TIGR04120	DNA ligase, ATP-dependent, PP_1105 family	NA	NA	2643611598	Ga0102008_1000158	OG0003782	No	NA
59	Ga0102008_10001	img_core_v400	CDS	48229	50997	.	+	0	ID=2643611599;locus_tag=Ga0102008_1000159;product=ATP-dependent helicase Lhr and Lhr-like helicase	K03724	ATP-dependent helicase Lhr and Lhr-like helicase [EC:3.6.4.-]	COG1201	Lhr-like helicase	pfam00270|pfam00271|pfam08494	DEAD|Helicase_C|DEAD_assoc	TIGR04121	DEXH box helicase, DNA ligase-associated	NA	NA	2643611599	Ga0102008_1000159	OG0003783	No	NA
60	Ga0102008_10001	img_core_v400	CDS	51013	51462	.	-	0	ID=2643611600;locus_tag=Ga0102008_1000160;product=thioredoxin 2	K03672	thioredoxin 2 [EC:1.8.1.8]	NA	NA	pfam00085	Thioredoxin	TIGR01068	thioredoxin	NA	NA	2643611600	Ga0102008_1000160	OG0003784	No	NA
61	Ga0102008_10001	img_core_v400	CDS	51539	52222	.	+	0	ID=2643611601;locus_tag=Ga0102008_1000161;product=metallophosphoesterase, DNA ligase-associated	NA	NA	COG1407	Metallophosphoesterase superfamily enzyme	pfam00149	Metallophos	TIGR04123	metallophosphoesterase, DNA ligase-associated	NA	NA	2643611601	Ga0102008_1000161	OG0003785	No	NA
62	Ga0102008_10001	img_core_v400	CDS	52339	52863	.	-	0	ID=2643611602;locus_tag=Ga0102008_1000162;product=TLP18.3, Psb32 and MOLO-1 founding protein of phosphatase	NA	NA	NA	NA	pfam04536	TPM	NA	NA	NA	NA	2643611602	Ga0102008_1000162	OG0003786	No	NA
63	Ga0102008_10001	img_core_v400	CDS	52866	53804	.	-	0	ID=2643611603;locus_tag=Ga0102008_1000163;product=uncharacterized protein	K06872	uncharacterized protein	COG1512	Uncharacterized membrane protein YgcG, contains a TPM-fold domain	pfam04536	TPM	NA	NA	cleavage	1	2643611603	Ga0102008_1000163	OG0003787	No	NA
64	Ga0102008_10001	img_core_v400	CDS	53821	54423	.	-	0	ID=2643611604;locus_tag=Ga0102008_1000164;product=LemA protein	K03744	LemA protein	COG1704	Uncharacterized conserved protein	pfam04011	LemA	NA	NA	cleavage	1	2643611604	Ga0102008_1000164	OG0003788	No	NA
65	Ga0102008_10001	img_core_v400	CDS	54471	55232	.	+	0	ID=2643611605;locus_tag=Ga0102008_1000165;product=hypothetical protein	NA	NA	NA	NA	NA	NA	NA	NA	NA	NA	2643611605	Ga0102008_1000165	OG0003789	Yes	NA
66	Ga0102008_10001	img_core_v400	CDS	55240	55914	.	-	0	ID=2643611606;locus_tag=Ga0102008_1000166;product=Nicotinamidase-related amidase	NA	NA	COG1335	Nicotinamidase-related amidase	pfam00857	Isochorismatase	NA	NA	NA	NA	2643611606	Ga0102008_1000166	OG0003790	No	NA
67	Ga0102008_10001	img_core_v400	CDS	55911	56843	.	-	0	ID=2643611607;locus_tag=Ga0102008_1000167;product=simple sugar transport system permease protein	K02057	simple sugar transport system permease protein	COG1079	ABC-type uncharacterized transport system, permease component	pfam02653	BPD_transp_2	NA	NA	NA	NA	2643611607	Ga0102008_1000167	OG0003791	No	NA
68	Ga0102008_10001	img_core_v400	CDS	56840	57991	.	-	0	ID=2643611608;locus_tag=Ga0102008_1000168;product=simple sugar transport system permease protein	K02057	simple sugar transport system permease protein	COG4603	ABC-type uncharacterized transport system, permease component	pfam02653	BPD_transp_2	NA	NA	NA	NA	2643611608	Ga0102008_1000168	OG0003792	No	NA
69	Ga0102008_10001	img_core_v400	CDS	57984	59522	.	-	0	ID=2643611609;locus_tag=Ga0102008_1000169;product=simple sugar transport system ATP-binding protein	K02056	simple sugar transport system ATP-binding protein [EC:3.6.3.17]	COG3845	ABC-type uncharacterized transport system, ATPase component	pfam00005	ABC_tran	NA	NA	NA	NA	2643611609	Ga0102008_1000169	OG0003793	No	NA
70	Ga0102008_10001	img_core_v400	CDS	59548	60663	.	-	0	ID=2643611610;locus_tag=Ga0102008_1000170;product=Basic membrane lipoprotein Med, substrate-binding protein (PBP1-ABC) superfamily	NA	NA	COG1744	Basic membrane lipoprotein Med, periplasmic binding protein (PBP1-ABC) superfamily	pfam02608	Bmp	NA	NA	cleavage	1	2643611610	Ga0102008_1000170	OG0003794	No	NA
71	Ga0102008_10001	img_core_v400	CDS	60731	61117	.	-	0	ID=2643611611;locus_tag=Ga0102008_1000171;product=hypothetical protein	K07032	NA	NA	NA	pfam12681	Glyoxalase_2	NA	NA	NA	NA	2643611611	Ga0102008_1000171	OG0003795	Yes	NA
72	Ga0102008_10001	img_core_v400	CDS	61443	62447	.	-	0	ID=2643611612;locus_tag=Ga0102008_1000172;product=Isopenicillin N synthase	NA	NA	COG3491	Isopenicillin N synthase and related dioxygenases	pfam03171|pfam14226	2OG-FeII_Oxy|DIOX_N	NA	NA	NA	NA	2643611612	Ga0102008_1000172	OG0003796	No	NA
73	Ga0102008_10001	img_core_v400	CDS	62650	63408	.	+	0	ID=2643611613;locus_tag=Ga0102008_1000173;product=TetR/AcrR family transcriptional regulator	K09017	TetR/AcrR family transcriptional regulator	COG1309	DNA-binding transcriptional regulator, AcrR family	pfam00440|pfam08362	TetR_N|TetR_C_3	NA	NA	NA	NA	2643611613	Ga0102008_1000173	OG0003797	No	NA
74	Ga0102008_10001	img_core_v400	CDS	63569	64111	.	-	0	ID=2643611614;locus_tag=Ga0102008_1000174;product=flavin reductase	K09024	flavin reductase [EC:1.5.1.-]	COG1853	NADH-FMN oxidoreductase RutF, flavin reductase (DIM6/NTAB) family	pfam01613	Flavin_Reduct	TIGR03615	pyrimidine utilization flavin reductase protein F	NA	NA	2643611614	Ga0102008_1000174	OG0003798	No	NA
75	Ga0102008_10001	img_core_v400	CDS	64143	64742	.	-	0	ID=2643611615;locus_tag=Ga0102008_1000175;product=3-hydroxypropanoate dehydrogenase	K09019	3-hydroxypropanoate dehydrogenase [EC:1.1.1.-]	COG0778	Nitroreductase	pfam00881	Nitroreductase	NA	NA	NA	NA	2643611615	Ga0102008_1000175	OG0003799	No	NA
76	Ga0102008_10001	img_core_v400	CDS	64739	65539	.	-	0	ID=2643611616;locus_tag=Ga0102008_1000176;product=aminoacrylate hydrolase	K09023	aminoacrylate hydrolase [EC:3.5.1.-]	COG0596	Pimeloyl-ACP methyl ester carboxylesterase	pfam00561	Abhydrolase_1	TIGR03611	pyrimidine utilization protein D	NA	NA	2643611616	Ga0102008_1000176	OG0003800	No	NA
77	Ga0102008_10001	img_core_v400	CDS	65542	65934	.	-	0	ID=2643611617;locus_tag=Ga0102008_1000177;product=aminoacrylate peracid reductase	K09021	aminoacrylate peracid reductase	COG0251	Enamine deaminase RidA, house cleaning of reactive enamine intermediates, YjgF/YER057c/UK114 family	pfam01042	Ribonuc_L-PSP	TIGR00004|TIGR03610	reactive intermediate/imine deaminase|pyrimidine utilization protein C	NA	NA	2643611617	Ga0102008_1000177	OG0003801	No	NA
78	Ga0102008_10001	img_core_v400	CDS	65969	66727	.	-	0	ID=2643611618;locus_tag=Ga0102008_1000178;product=ureidoacrylate peracid hydrolase	K09020	ureidoacrylate peracid hydrolase [EC:3.5.1.110]	COG1335	Nicotinamidase-related amidase	pfam00857	Isochorismatase	TIGR03614	pyrimidine utilization protein B	NA	NA	2643611618	Ga0102008_1000178	OG0003802	No	NA
79	Ga0102008_10001	img_core_v400	CDS	66741	67856	.	-	0	ID=2643611619;locus_tag=Ga0102008_1000179;product=pyrimidine oxygenase	K09018	pyrimidine oxygenase [EC:1.14.99.46]	COG2141	Flavin-dependent oxidoreductase, luciferase family (includes alkanesulfonate monooxygenase SsuD and methylene tetrahydromethanopterin reductase)	pfam00296	Bac_luciferase	TIGR03612	pyrimidine utilization protein A	NA	NA	2643611619	Ga0102008_1000179	OG0003803	No	NA
80	Ga0102008_10001	img_core_v400	CDS	68075	68527	.	+	0	ID=2643611620;locus_tag=Ga0102008_1000180;product=Ketosteroid isomerase homolog	NA	NA	COG4319	Ketosteroid isomerase homolog	pfam13474	SnoaL_3	NA	NA	NA	NA	2643611620	Ga0102008_1000180	OG0003804	No	NA
81	Ga0102008_10001	img_core_v400	CDS	68580	69590	.	+	0	ID=2643611621;locus_tag=Ga0102008_1000181;product=hypothetical protein	K07019	NA	COG0429	Predicted hydrolase of the alpha/beta-hydrolase fold	pfam12695	Abhydrolase_5	NA	NA	NA	NA	2643611621	Ga0102008_1000181	OG0003805	No	NA
82	Ga0102008_10001	img_core_v400	CDS	69596	70147	.	+	0	ID=2643611622;locus_tag=Ga0102008_1000182;product=Protein of unknown function (DUF2946)	NA	NA	NA	NA	pfam11161	DUF2944	NA	NA	NA	NA	2643611622	Ga0102008_1000182	OG0003806	Yes	Hotspot3
83	Ga0102008_10001	img_core_v400	CDS	70216	70824	.	-	0	ID=2643611623;locus_tag=Ga0102008_1000183;product=Cytochrome C oxidase, cbb3-type, subunit III	NA	NA	NA	NA	pfam13442	Cytochrome_CBB3	NA	NA	NA	NA	2643611623	Ga0102008_1000183	OG0003807	No	NA
84	Ga0102008_10001	img_core_v400	CDS	70940	72364	.	-	0	ID=2643611624;locus_tag=Ga0102008_1000184;product=outer membrane protein, multidrug efflux system	K18139	outer membrane protein, multidrug efflux system	COG1538	Outer membrane protein TolC	pfam02321	OEP	TIGR01845	efflux transporter, outer membrane factor (OMF) lipoprotein, NodT family	cleavage	1	2643611624	Ga0102008_1000184	OG0003808	Yes	Hotspot3
85	Ga0102008_10001	img_core_v400	CDS	72357	75521	.	-	0	ID=2643611625;locus_tag=Ga0102008_1000185;product=multidrug efflux pump	K18138	multidrug efflux pump	COG0841	Multidrug efflux pump subunit AcrB	pfam00873	ACR_tran	TIGR00915	The (Largely Gram-negative Bacterial) Hydrophobe/Amphiphile Efflux-1 (HAE1) Family	NA	NA	2643611625	Ga0102008_1000185	OG0000014	No	NA
86	Ga0102008_10001	img_core_v400	CDS	75538	76812	.	-	0	ID=2643611626;locus_tag=Ga0102008_1000186;product=membrane fusion protein, multidrug efflux system	K03585	membrane fusion protein, multidrug efflux system	COG0845	Multidrug efflux pump subunit AcrA (membrane-fusion protein)	pfam00529	HlyD	TIGR01730	RND family efflux transporter, MFP subunit	cleavage	1	2643611626	Ga0102008_1000186	OG0003809	Yes	Hotspot3
87	Ga0102008_10001	img_core_v400	CDS	77037	77669	.	+	0	ID=2643611627;locus_tag=Ga0102008_1000187;product=TetR/AcrR family transcriptional regulator, acrAB operon repressor	K03577	TetR/AcrR family transcriptional regulator, acrAB operon repressor	COG1309	DNA-binding transcriptional regulator, AcrR family	pfam00440|pfam08361	TetR_N|TetR_C_2	NA	NA	NA	NA	2643611627	Ga0102008_1000187	OG0003810	No	NA
88	Ga0102008_10001	img_core_v400	tRNA	77713	77787	.	+	0	ID=2643611628;locus_tag=Ga0102008_1000188	NA	NA	NA	NA	NA	NA	NA	NA	NA	NA	2643611628	ID=2643611628;locus_tag=Ga0102008_1000188	NA	No	NA
89	Ga0102008_10001	img_core_v400	CDS	79108	79629	.	+	0	ID=2643611629;locus_tag=Ga0102008_1000189;product=Helix-turn-helix	NA	NA	NA	NA	pfam01381|pfam07883	HTH_3|Cupin_2	NA	NA	NA	NA	2643611629	Ga0102008_1000189	OG0000002	No	NA
90	Ga0102008_10001	img_core_v400	CDS	79852	80754	.	-	0	ID=2643611630;locus_tag=Ga0102008_1000190;product=DNA-binding transcriptional regulator, LysR family	NA	NA	COG0583	DNA-binding transcriptional regulator, LysR family	pfam00126|pfam03466	HTH_1|LysR_substrate	NA	NA	NA	NA	2643611630	Ga0102008_1000190	OG0005901	No	NA
91	Ga0102008_10001	img_core_v400	CDS	80859	81491	.	+	0	ID=2643611631;locus_tag=Ga0102008_1000191;product=FMN-dependent NADH-azoreductase	K01118	FMN-dependent NADH-azoreductase [EC:1.7.-.-]	COG1182	FMN-dependent NADH-azoreductase	pfam02525	Flavodoxin_2	NA	NA	NA	NA	2643611631	Ga0102008_1000191	OG0004597	No	NA
92	Ga0102008_10001	img_core_v400	CDS	81544	82275	.	+	0	ID=2643611632;locus_tag=Ga0102008_1000192;product=glutathione S-transferase	K00799	glutathione S-transferase [EC:2.5.1.18]	COG0625	Glutathione S-transferase	pfam14497	GST_C_3	NA	NA	NA	NA	2643611632	Ga0102008_1000192	OG0003811	No	NA
93	Ga0102008_10001	img_core_v400	CDS	82306	83127	.	-	0	ID=2643611633;locus_tag=Ga0102008_1000193;product=NAD(P)-dependent dehydrogenase, short-chain alcohol dehydrogenase family	NA	NA	COG1028	NAD(P)-dependent dehydrogenase, short-chain alcohol dehydrogenase family	pfam00106	adh_short	NA	NA	NA	NA	2643611633	Ga0102008_1000193	OG0005902	No	NA
94	Ga0102008_10001	img_core_v400	CDS	83124	83909	.	-	0	ID=2643611634;locus_tag=Ga0102008_1000194;product=citrate synthase	K01647	citrate synthase [EC:2.3.3.1]	NA	NA	pfam00285	Citrate_synt	NA	NA	NA	NA	2643611634	Ga0102008_1000194	OG0004984	No	NA
95	Ga0102008_10001	img_core_v400	CDS	83927	85441	.	-	0	ID=2643611635;locus_tag=Ga0102008_1000195;product=Acyl-CoA synthetase (AMP-forming)/AMP-acid ligase II	NA	NA	COG0318	Acyl-CoA synthetase (AMP-forming)/AMP-acid ligase II	pfam00501|pfam13193	AMP-binding|AMP-binding_C	NA	NA	NA	NA	2643611635	Ga0102008_1000195	OG0000105	No	NA
96	Ga0102008_10001	img_core_v400	CDS	85479	86471	.	-	0	ID=2643611636;locus_tag=Ga0102008_1000196;product=Tripartite-type tricarboxylate transporter, receptor component TctC	NA	NA	COG3181	Tripartite-type tricarboxylate transporter, receptor component TctC	pfam03401	TctC	NA	NA	cleavage	1	2643611636	Ga0102008_1000196	OG0000000	No	NA
97	Ga0102008_10001	img_core_v400	CDS	86542	87411	.	+	0	ID=2643611637;locus_tag=Ga0102008_1000197;product=DNA-binding transcriptional regulator, IclR family	NA	NA	COG1414	DNA-binding transcriptional regulator, IclR family	pfam01614|pfam09339	IclR|HTH_IclR	NA	NA	NA	NA	2643611637	Ga0102008_1000197	OG0004985	No	NA
98	Ga0102008_10001	img_core_v400	CDS	87421	88377	.	-	0	ID=2643611638;locus_tag=Ga0102008_1000198;product=16S rRNA (cytidine1402-2'-O)-methyltransferase	K07056	16S rRNA (cytidine1402-2'-O)-methyltransferase [EC:2.1.1.198]	COG0313	16S rRNA C1402 (ribose-2'-O) methylase RsmI	pfam00590	TP_methylase	TIGR00096	16S rRNA (cytidine(1402)-2'-O)-methyltransferase	NA	NA	2643611638	Ga0102008_1000198	OG0003812	No	NA
99	Ga0102008_10001	img_core_v400	CDS	88423	88794	.	+	0	ID=2643611639;locus_tag=Ga0102008_1000199;product=putative endonuclease	K07460	putative endonuclease	COG0792	Predicted endonuclease distantly related to archaeal Holliday junction resolvase	pfam02021	UPF0102	TIGR00252	TIGR00252 family protein	NA	NA	2643611639	Ga0102008_1000199	OG0003813	No	NA
100	Ga0102008_10001	img_core_v400	CDS	88882	89526	.	+	0	ID=2643611640;locus_tag=Ga0102008_10001100;product=D-sedoheptulose 7-phosphate isomerase	K03271	D-sedoheptulose 7-phosphate isomerase [EC:5.3.1.28]	COG0279	Phosphoheptose isomerase	pfam13580	SIS_2	NA	NA	NA	NA	2643611640	Ga0102008_10001100	OG0003814	No	NA
101	Ga0102008_10001	img_core_v400	CDS	89523	90299	.	+	0	ID=2643611641;locus_tag=Ga0102008_10001101;product=Osmotically-inducible protein OsmY, contains BON domain	NA	NA	COG2823	Osmotically-inducible protein OsmY, contains BON domain	pfam04972	BON	NA	NA	NA	NA	2643611641	Ga0102008_10001101	OG0003815	No	NA
102	Ga0102008_10001	img_core_v400	CDS	90347	91255	.	-	0	ID=2643611642;locus_tag=Ga0102008_10001102;product=3-hydroxyisobutyrate dehydrogenase/2-hydroxy-3-oxopropionate reductase	K00020|K00042	3-hydroxyisobutyrate dehydrogenase [EC:1.1.1.31]|2-hydroxy-3-oxopropionate reductase [EC:1.1.1.60]	COG2084	3-hydroxyisobutyrate dehydrogenase or related beta-hydroxyacid dehydrogenase	pfam03446|pfam14833	NAD_binding_2|NAD_binding_11	NA	NA	NA	NA	2643611642	Ga0102008_10001102	OG0003816	No	NA
103	Ga0102008_10001	img_core_v400	CDS	91299	92435	.	-	0	ID=2643611643;locus_tag=Ga0102008_10001103;product=twitching motility protein PilU	K02670	twitching motility protein PilU	COG5008	Tfp pilus assembly protein, ATPase PilU	pfam00437	T2SSE	TIGR01420	pilus retraction protein PilT	NA	NA	2643611643	Ga0102008_10001103	OG0003817	No	NA
104	Ga0102008_10001	img_core_v400	CDS	92464	93507	.	-	0	ID=2643611644;locus_tag=Ga0102008_10001104;product=twitching motility protein PilT	K02669	twitching motility protein PilT	COG2805	Tfp pilus assembly protein PilT, pilus retraction ATPase	pfam00437	T2SSE	TIGR01420	pilus retraction protein PilT	NA	NA	2643611644	Ga0102008_10001104	OG0003818	No	NA
105	Ga0102008_10001	img_core_v400	CDS	93559	94257	.	+	0	ID=2643611645;locus_tag=Ga0102008_10001105;product=hypothetical protein	K06997	NA	COG0325	Uncharacterized pyridoxal phosphate-containing protein, affects Ilv metabolism, UPF0001 family	pfam01168	Ala_racemase_N	TIGR00044	pyridoxal phosphate enzyme, YggS family	NA	NA	2643611645	Ga0102008_10001105	OG0003819	No	NA
106	Ga0102008_10001	img_core_v400	CDS	94264	94737	.	-	0	ID=2643611646;locus_tag=Ga0102008_10001106;product=Lrp/AsnC family transcriptional regulator, leucine-responsive regulatory protein	K03719	Lrp/AsnC family transcriptional regulator, leucine-responsive regulatory protein	COG1522	DNA-binding transcriptional regulator, Lrp family	pfam01037|pfam13412	AsnC_trans_reg|HTH_24	NA	NA	NA	NA	2643611646	Ga0102008_10001106	OG0003820	No	NA
107	Ga0102008_10001	img_core_v400	CDS	94826	97807	.	+	0	ID=2643611647;locus_tag=Ga0102008_10001107;product=RHH-type transcriptional regulator, proline utilization regulon repressor / proline dehydrogenase / delta 1-pyrroline-5-carboxylate dehydrogenase	K13821	RHH-type transcriptional regulator, proline utilization regulon repressor / proline dehydrogenase / delta 1-pyrroline-5-carboxylate dehydrogenase [EC:1.5.5.2 1.2.1.88]	COG4230	Delta 1-pyrroline-5-carboxylate dehydrogenase	pfam00171|pfam01619|pfam14850	Aldedh|Pro_dh|Pro_dh-DNA_bdg	TIGR01238	delta-1-pyrroline-5-carboxylate dehydrogenase (PutA C-terminal domain)	NA	NA	2643611647	Ga0102008_10001107	OG0003821	No	NA
108	Ga0102008_10001	img_core_v400	CDS	97833	98294	.	-	0	ID=2643611648;locus_tag=Ga0102008_10001108;product=hypothetical protein	NA	NA	NA	NA	NA	NA	NA	NA	cleavage	1	2643611648	Ga0102008_10001108	OG0003822	Yes	NA
109	Ga0102008_10001	img_core_v400	CDS	98496	99767	.	+	0	ID=2643611649;locus_tag=Ga0102008_10001109;product=glutamate dehydrogenase (NAD(P)+)	K00261	glutamate dehydrogenase (NAD(P)+) [EC:1.4.1.3]	COG0334	Glutamate dehydrogenase/leucine dehydrogenase	pfam00208|pfam02812	ELFV_dehydrog|ELFV_dehydrog_N	NA	NA	NA	NA	2643611649	Ga0102008_10001109	OG0003823	No	NA
110	Ga0102008_10001	img_core_v400	CDS	99799	100452	.	+	0	ID=2643611650;locus_tag=Ga0102008_10001110;product=hypothetical protein	NA	NA	NA	NA	NA	NA	NA	NA	NA	NA	2643611650	Ga0102008_10001110	OG0003824	No	NA
111	Ga0102008_10001	img_core_v400	CDS	100536	101225	.	+	0	ID=2643611651;locus_tag=Ga0102008_10001111;product=hypothetical protein (DUF2242)	NA	NA	NA	NA	pfam10001	DUF2242	NA	NA	NA	NA	2643611651	Ga0102008_10001111	OG0003825	No	NA
112	Ga0102008_10001	img_core_v400	CDS	101276	101767	.	+	0	ID=2643611652;locus_tag=Ga0102008_10001112;product=DNA-binding transcriptional regulator, MarR family	NA	NA	COG1846	DNA-binding transcriptional regulator, MarR family	pfam01047	MarR	NA	NA	NA	NA	2643611652	Ga0102008_10001112	OG0003826	No	NA
113	Ga0102008_10001	img_core_v400	CDS	101764	102822	.	+	0	ID=2643611653;locus_tag=Ga0102008_10001113;product=Fusaric acid resistance protein family protein	NA	NA	NA	NA	pfam04632	FUSC	NA	NA	NA	NA	2643611653	Ga0102008_10001113	OG0003827	No	NA
114	Ga0102008_10001	img_core_v400	CDS	102829	103752	.	-	0	ID=2643611654;locus_tag=Ga0102008_10001114;product=arginase	K01476	arginase [EC:3.5.3.1]	COG0010	Arginase family enzyme	pfam00491	Arginase	TIGR01229	arginase	NA	NA	2643611654	Ga0102008_10001114	OG0003828	No	NA
115	Ga0102008_10001	img_core_v400	CDS	103749	105842	.	-	0	ID=2643611655;locus_tag=Ga0102008_10001115;product=prolyl oligopeptidase	K01322	prolyl oligopeptidase [EC:3.4.21.26]	COG1505	Prolyl oligopeptidase PreP, S9A serine peptidase family	pfam00326|pfam02897	Peptidase_S9|Peptidase_S9_N	NA	NA	NA	NA	2643611655	Ga0102008_10001115	OG0003829	No	NA
116	Ga0102008_10001	img_core_v400	CDS	105996	107666	.	+	0	ID=2643611656;locus_tag=Ga0102008_10001116;product=acyltransferase, WS/DGAT/MGAT	NA	NA	NA	NA	pfam03007|pfam06974	WES_acyltransf|DUF1298	TIGR02946	acyltransferase, WS/DGAT/MGAT	NA	NA	2643611656	Ga0102008_10001116	OG0003830	No	NA
117	Ga0102008_10001	img_core_v400	CDS	107803	108360	.	+	0	ID=2643611657;locus_tag=Ga0102008_10001117;product=hypothetical protein	NA	NA	NA	NA	NA	NA	NA	NA	NA	NA	2643611657	Ga0102008_10001117	OG0003831	Yes	Hotspot4
118	Ga0102008_10001	img_core_v400	CDS	108378	108923	.	+	0	ID=2643611658;locus_tag=Ga0102008_10001118;product=hypothetical protein	NA	NA	NA	NA	NA	NA	NA	NA	NA	NA	2643611658	Ga0102008_10001118	OG0003832	Yes	Hotspot4
119	Ga0102008_10001	img_core_v400	CDS	108974	109609	.	+	0	ID=2643611659;locus_tag=Ga0102008_10001119;product=DNA-binding transcriptional regulator, AcrR family	NA	NA	COG1309	DNA-binding transcriptional regulator, AcrR family	pfam00440|pfam13972	TetR_N|TetR	NA	NA	NA	NA	2643611659	Ga0102008_10001119	OG0003833	No	NA
120	Ga0102008_10001	img_core_v400	CDS	109699	110472	.	+	0	ID=2643611660;locus_tag=Ga0102008_10001120;product=Alpha/beta hydrolase family protein	NA	NA	NA	NA	pfam12697	Abhydrolase_6	NA	NA	NA	NA	2643611660	Ga0102008_10001120	OG0003834	No	NA
121	Ga0102008_10001	img_core_v400	CDS	110499	113723	.	-	0	ID=2643611661;locus_tag=Ga0102008_10001121;product=cytochrome P450 / NADPH-cytochrome P450 reductase	K14338	cytochrome P450 / NADPH-cytochrome P450 reductase [EC:1.14.14.1 1.6.2.4]	COG0369	Sulfite reductase, alpha subunit (flavoprotein)	pfam00067|pfam00175|pfam00258|pfam00667	p450|NAD_binding_1|Flavodoxin_1|FAD_binding_1	NA	NA	NA	NA	2643611661	Ga0102008_10001121	OG0003835	No	NA
122	Ga0102008_10001	img_core_v400	CDS	114154	115416	.	-	0	ID=2643611662;locus_tag=Ga0102008_10001122;product=ABC-type branched-chain amino acid transport system, substrate-binding protein	NA	NA	COG0683	ABC-type branched-chain amino acid transport system, periplasmic component	pfam13458	Peripla_BP_6	NA	NA	cleavage	1	2643611662	Ga0102008_10001122	OG0004325	Yes	Hotspot4
123	Ga0102008_10001	img_core_v400	CDS	115447	116145	.	-	0	ID=2643611663;locus_tag=Ga0102008_10001123;product=DNA-binding transcriptional regulator, AcrR family	NA	NA	COG1309	DNA-binding transcriptional regulator, AcrR family	pfam00440	TetR_N	NA	NA	NA	NA	2643611663	Ga0102008_10001123	OG0004326	Yes	Hotspot4
124	Ga0102008_10001	img_core_v400	CDS	116232	117845	.	+	0	ID=2643611664;locus_tag=Ga0102008_10001124;product=long-chain acyl-CoA synthetase	K01897	long-chain acyl-CoA synthetase [EC:6.2.1.3]	COG0318	Acyl-CoA synthetase (AMP-forming)/AMP-acid ligase II	pfam00501|pfam13193	AMP-binding|AMP-binding_C	NA	NA	NA	NA	2643611664	Ga0102008_10001124	OG0004327	Yes	Hotspot4
125	Ga0102008_10001	img_core_v400	CDS	117857	121153	.	+	0	ID=2643611665;locus_tag=Ga0102008_10001125;product=Acetyl/propionyl-CoA carboxylase, alpha subunit	NA	NA	COG4770	Acetyl/propionyl-CoA carboxylase, alpha subunit	pfam00289|pfam00364|pfam01039|pfam02785|pfam02786	CPSase_L_chain|Biotin_lipoyl|Carboxyl_trans|Biotin_carb_C|CPSase_L_D2	NA	NA	NA	NA	2643611665	Ga0102008_10001125	OG0004328	No	NA
126	Ga0102008_10001	img_core_v400	CDS	121276	122544	.	+	0	ID=2643611666;locus_tag=Ga0102008_10001126;product=Lysophospholipase L1	NA	NA	COG2755	Lysophospholipase L1 or related esterase	pfam13472	Lipase_GDSL_2	NA	NA	cleavage	1	2643611666	Ga0102008_10001126	OG0004329	No	NA
127	Ga0102008_10001	img_core_v400	CDS	122677	123054	.	+	0	ID=2643611667;locus_tag=Ga0102008_10001127;product=YXWGXW repeat-containing protein	NA	NA	NA	NA	pfam12779	YXWGXW	NA	NA	cleavage	1	2643611667	Ga0102008_10001127	OG0004330	No	NA
128	Ga0102008_10001	img_core_v400	CDS	123082	123939	.	-	0	ID=2643611668;locus_tag=Ga0102008_10001128;product=formyltetrahydrofolate deformylase	K01433	formyltetrahydrofolate deformylase [EC:3.5.1.10]	COG0788	Formyltetrahydrofolate hydrolase	pfam00551|pfam01842	Formyl_trans_N|ACT	TIGR00655	formyltetrahydrofolate deformylase	NA	NA	2643611668	Ga0102008_10001128	OG0004331	No	NA
129	Ga0102008_10001	img_core_v400	CDS	124007	125341	.	+	0	ID=2643611669;locus_tag=Ga0102008_10001129;product=beta-alanine--pyruvate transaminase	K00822	beta-alanine--pyruvate transaminase [EC:2.6.1.18]	COG0161	Adenosylmethionine-8-amino-7-oxononanoate aminotransferase	pfam00202	Aminotran_3	NA	NA	NA	NA	2643611669	Ga0102008_10001129	OG0004332	Yes	Hotspot4
130	Ga0102008_10001	img_core_v400	CDS	125379	126149	.	-	0	ID=2643611670;locus_tag=Ga0102008_10001130;product=Uncharacterized iron-regulated protein	NA	NA	COG3016	Uncharacterized iron-regulated protein	pfam04187	Cofac_haem_bdg	NA	NA	NA	NA	2643611670	Ga0102008_10001130	OG0004333	No	NA
131	Ga0102008_10001	img_core_v400	CDS	126276	127337	.	+	0	ID=2643611671;locus_tag=Ga0102008_10001131;product=hypothetical protein	K07120	NA	COG3180	Uncharacterized membrane protein AbrB, regulator of aidB expression	pfam05145	AmoA	TIGR03082	membrane protein AbrB duplication	NA	NA	2643611671	Ga0102008_10001131	OG0004334	No	NA
132	Ga0102008_10001	img_core_v400	CDS	127415	127726	.	-	0	ID=2643611672;locus_tag=Ga0102008_10001132;product=Protein of unknown function (DUF3567)	NA	NA	NA	NA	pfam12091	DUF3567	NA	NA	NA	NA	2643611672	Ga0102008_10001132	OG0004335	Yes	Hotspot4
133	Ga0102008_10001	img_core_v400	CDS	127814	129046	.	-	0	ID=2643611673;locus_tag=Ga0102008_10001133;product=Protein of unknown function (DUF3108)	NA	NA	NA	NA	pfam11306	DUF3108	NA	NA	NA	NA	2643611673	Ga0102008_10001133	OG0004336	Yes	Hotspot4
134	Ga0102008_10001	img_core_v400	CDS	129181	130248	.	+	0	ID=2643611674;locus_tag=Ga0102008_10001134;product=fumarylacetoacetate (FAA) hydrolase	K16171	fumarylacetoacetate (FAA) hydrolase [EC:3.7.1.2]	COG0179	2-keto-4-pentenoate hydratase/2-oxohepta-3-ene-1,7-dioic acid hydratase (catechol pathway)	pfam01557	FAA_hydrolase	NA	NA	NA	NA	2643611674	Ga0102008_10001134	OG0004337	No	NA
135	Ga0102008_10001	img_core_v400	CDS	130326	130937	.	+	0	ID=2643611675;locus_tag=Ga0102008_10001135;product=hypothetical protein	NA	NA	NA	NA	NA	NA	NA	NA	NA	NA	2643611675	Ga0102008_10001135	OG0004472	No	NA
136	Ga0102008_10001	img_core_v400	CDS	130943	131998	.	+	0	ID=2643611676;locus_tag=Ga0102008_10001136;product=Nucleotidyl transferase AbiEii toxin, Type IV TA system	NA	NA	NA	NA	pfam08843	AbiEii	NA	NA	NA	NA	2643611676	Ga0102008_10001136	OG0007483	No	NA
137	Ga0102008_10001	img_core_v400	CDS	132024	132812	.	-	0	ID=2643611677;locus_tag=Ga0102008_10001137;product=regulatory protein, luxR family	NA	NA	NA	NA	pfam00196	GerE	NA	NA	NA	NA	2643611677	Ga0102008_10001137	OG0004338	Yes	Hotspot4
138	Ga0102008_10001	img_core_v400	CDS	132895	134688	.	+	0	ID=2643611678;locus_tag=Ga0102008_10001138;product=3-(3-hydroxy-phenyl)propionate hydroxylase	K05712	3-(3-hydroxy-phenyl)propionate hydroxylase [EC:1.14.13.127]	COG0654	2-polyprenyl-6-methoxyphenol hydroxylase and related FAD-dependent oxidoreductases	pfam01494	FAD_binding_3	NA	NA	NA	NA	2643611678	Ga0102008_10001138	OG0004339	Yes	Hotspot4
139	Ga0102008_10001	img_core_v400	CDS	134685	134915	.	+	0	ID=2643611679;locus_tag=Ga0102008_10001139;product=hypothetical protein	NA	NA	NA	NA	NA	NA	NA	NA	NA	NA	2643611679	Ga0102008_10001139	OG0004340	Yes	Hotspot4
140	Ga0102008_10001	img_core_v400	CDS	134919	135893	.	+	0	ID=2643611680;locus_tag=Ga0102008_10001140;product=Tripartite-type tricarboxylate transporter, receptor component TctC	NA	NA	COG3181	Tripartite-type tricarboxylate transporter, receptor component TctC	pfam03401	TctC	NA	NA	cleavage	1	2643611680	Ga0102008_10001140	OG0004341	Yes	Hotspot4
141	Ga0102008_10001	img_core_v400	CDS	135925	137139	.	-	0	ID=2643611681;locus_tag=Ga0102008_10001141;product=Antitoxin component YwqK of the YwqJK toxin-antitoxin module	NA	NA	COG2849	Antitoxin component YwqK of the YwqJK toxin-antitoxin module	pfam07661	MORN_2	NA	NA	cleavage	1	2643611681	Ga0102008_10001141	OG0004342	Yes	Hotspot4
142	Ga0102008_10001	img_core_v400	CDS	137136	137549	.	-	0	ID=2643611682;locus_tag=Ga0102008_10001142;product=hypothetical protein	K06991	NA	COG3565	Predicted dioxygenase of extradiol dioxygenase family	pfam12681	Glyoxalase_2	NA	NA	NA	NA	2643611682	Ga0102008_10001142	OG0000384	No	NA
143	Ga0102008_10001	img_core_v400	CDS	137613	138818	.	+	0	ID=2643611683;locus_tag=Ga0102008_10001143;product=hypothetical protein	K09973	hypothetical protein	COG3735	Uncharacterized conserved protein YbaP, TraB family	pfam01963	TraB	NA	NA	cleavage	1	2643611683	Ga0102008_10001143	OG0004343	No	NA
144	Ga0102008_10001	img_core_v400	CDS	138830	139201	.	+	0	ID=2643611684;locus_tag=Ga0102008_10001144;product=hypothetical protein	NA	NA	NA	NA	NA	NA	NA	NA	NA	NA	2643611684	Ga0102008_10001144	OG0004344	Yes	Hotspot4
145	Ga0102008_10001	img_core_v400	CDS	139306	141600	.	+	0	ID=2643611685;locus_tag=Ga0102008_10001145;product=iron complex outermembrane recepter protein	K02014	iron complex outermembrane recepter protein	COG1629	Outer membrane receptor proteins, mostly Fe transport	pfam00593|pfam07715	TonB_dep_Rec|Plug	NA	NA	NA	NA	2643611685	Ga0102008_10001145	OG0004345	No	NA
146	Ga0102008_10001	img_core_v400	CDS	141638	142546	.	+	0	ID=2643611686;locus_tag=Ga0102008_10001146;product=hypothetical protein	K09796	hypothetical protein	COG2847	Copper(I)-binding protein	pfam04314|pfam07987	DUF461|DUF1775	NA	NA	cleavage	1	2643611686	Ga0102008_10001146	OG0004346	No	NA
147	Ga0102008_10001	img_core_v400	CDS	142557	144308	.	-	0	ID=2643611687;locus_tag=Ga0102008_10001147;product=PLD-like domain-containing protein	NA	NA	NA	NA	pfam13091	PLDc_2	NA	NA	cleavage	1	2643611687	Ga0102008_10001147	OG0004347	Yes	Hotspot4
148	Ga0102008_10001	img_core_v400	CDS	144402	146309	.	-	0	ID=2643611688;locus_tag=Ga0102008_10001148;product=ATP-binding cassette, subfamily F, uup	K15738	ATP-binding cassette, subfamily F, uup	COG0488	ATPase components of ABC transporters with duplicated ATPase domains	pfam00005|pfam12848|pfam16326	ABC_tran|ABC_tran_Xtn|ABC_tran_CTD	NA	NA	NA	NA	2643611688	Ga0102008_10001148	OG0004348	No	NA
149	Ga0102008_10001	img_core_v400	rRNA	146892	148430	.	+	0	ID=2643611689;locus_tag=Ga0102008_10001149;product=16S	NA	NA	NA	NA	NA	NA	NA	NA	NA	NA	2643611689	Ga0102008_10001149	No_Og	No	NA
150	Ga0102008_10001	img_core_v400	tRNA	148508	148584	.	+	0	ID=2643611690;locus_tag=Ga0102008_10001150	NA	NA	NA	NA	NA	NA	NA	NA	NA	NA	2643611690	ID=2643611690;locus_tag=Ga0102008_10001150	NA	No	NA
151	Ga0102008_10001	img_core_v400	tRNA	148614	148689	.	+	0	ID=2643611691;locus_tag=Ga0102008_10001151	NA	NA	NA	NA	NA	NA	NA	NA	NA	NA	2643611691	ID=2643611691;locus_tag=Ga0102008_10001151	NA	No	NA
152	Ga0102008_10001	img_core_v400	rRNA	149007	151883	.	+	0	ID=2643611692;locus_tag=Ga0102008_10001152;product=23S	NA	NA	NA	NA	NA	NA	NA	NA	NA	NA	2643611692	Ga0102008_10001152	No_Og	No	NA
153	Ga0102008_10001	img_core_v400	rRNA	152012	152124	.	+	0	ID=2643611693;locus_tag=Ga0102008_10001154;product=5S	NA	NA	NA	NA	NA	NA	NA	NA	NA	NA	2643611693	Ga0102008_10001154	No_Og	No	NA
154	Ga0102008_10001	img_core_v400	CDS	152234	153163	.	-	0	ID=2643611694;locus_tag=Ga0102008_10001155;product=Glyoxylase, beta-lactamase superfamily II	NA	NA	COG0491	Glyoxylase or a related metal-dependent hydrolase, beta-lactamase superfamily II	pfam00753	Lactamase_B	NA	NA	NA	NA	2643611694	Ga0102008_10001155	OG0004193	No	NA
155	Ga0102008_10001	img_core_v400	CDS	153164	154855	.	-	0	ID=2643611695;locus_tag=Ga0102008_10001156;product=Acyl-CoA synthetase (AMP-forming)/AMP-acid ligase II	NA	NA	COG0318	Acyl-CoA synthetase (AMP-forming)/AMP-acid ligase II	pfam00501|pfam13193	AMP-binding|AMP-binding_C	NA	NA	NA	NA	2643611695	Ga0102008_10001156	OG0004192	Yes	NA
156	Ga0102008_10001	img_core_v400	CDS	154999	155877	.	-	0	ID=2643611696;locus_tag=Ga0102008_10001157;product=phenylalanine-4-hydroxylase	K00500	phenylalanine-4-hydroxylase [EC:1.14.16.1]	COG3186	Phenylalanine-4-hydroxylase	pfam00351	Biopterin_H	TIGR01267	phenylalanine-4-hydroxylase, monomeric form	NA	NA	2643611696	Ga0102008_10001157	OG0004191	No	NA
157	Ga0102008_10001	img_core_v400	CDS	155895	156695	.	-	0	ID=2643611697;locus_tag=Ga0102008_10001158;product=cyclohexadienyl dehydratase	K01713	cyclohexadienyl dehydratase [EC:4.2.1.51 4.2.1.91]	COG0834	ABC-type amino acid transport/signal transduction system, periplasmic component/domain	pfam00497	SBP_bac_3	NA	NA	cleavage	1	2643611697	Ga0102008_10001158	OG0004190	No	NA
158	Ga0102008_10001	img_core_v400	CDS	156724	157851	.	-	0	ID=2643611698;locus_tag=Ga0102008_10001159;product=4-hydroxyphenylpyruvate dioxygenase	K00457	4-hydroxyphenylpyruvate dioxygenase [EC:1.13.11.27]	COG3185	4-hydroxyphenylpyruvate dioxygenase and related hemolysins	pfam00903|pfam14696	Glyoxalase|Glyoxalase_5	TIGR01263	4-hydroxyphenylpyruvate dioxygenase	NA	NA	2643611698	Ga0102008_10001159	OG0004189	No	NA
159	Ga0102008_10001	img_core_v400	CDS	158006	158479	.	+	0	ID=2643611699;locus_tag=Ga0102008_10001160;product=Lrp/AsnC family transcriptional regulator, leucine-responsive regulatory protein	K03719	Lrp/AsnC family transcriptional regulator, leucine-responsive regulatory protein	COG1522	DNA-binding transcriptional regulator, Lrp family	pfam01037|pfam13412	AsnC_trans_reg|HTH_24	NA	NA	NA	NA	2643611699	Ga0102008_10001160	OG0004188	No	NA
160	Ga0102008_10001	img_core_v400	CDS	158589	159317	.	+	0	ID=2643611700;locus_tag=Ga0102008_10001161;product=Protein N-acetyltransferase, RimJ/RimL family	NA	NA	COG1670	Protein N-acetyltransferase, RimJ/RimL family	pfam00583	Acetyltransf_1	NA	NA	NA	NA	2643611700	Ga0102008_10001161	OG0004187	No	NA
161	Ga0102008_10001	img_core_v400	CDS	159407	160285	.	+	0	ID=2643611701;locus_tag=Ga0102008_10001162;product=magnesium and cobalt transporter	K06189	magnesium and cobalt transporter	COG4535	Mg2+ and Co2+ transporter CorC, contains CBS pair and CorC-HlyC domains	pfam00571|pfam03471	CBS|CorC_HlyC	NA	NA	NA	NA	2643611701	Ga0102008_10001162	OG0004186	No	NA
162	Ga0102008_10001	img_core_v400	CDS	160285	161874	.	+	0	ID=2643611702;locus_tag=Ga0102008_10001163;product=apolipoprotein N-acyltransferase	K03820	apolipoprotein N-acyltransferase [EC:2.3.1.-]	COG0815	Apolipoprotein N-acyltransferase	pfam00795	CN_hydrolase	TIGR00546	apolipoprotein N-acyltransferase	NA	NA	2643611702	Ga0102008_10001163	OG0004185	No	NA
163	Ga0102008_10001	img_core_v400	CDS	161897	163270	.	-	0	ID=2643611703;locus_tag=Ga0102008_10001164;product=FAD/FMN-containing dehydrogenase	NA	NA	COG0277	FAD/FMN-containing dehydrogenase	pfam01565	FAD_binding_4	NA	NA	NA	NA	2643611703	Ga0102008_10001164	OG0004184	Yes	Hotspot5
164	Ga0102008_10001	img_core_v400	CDS	163280	164083	.	-	0	ID=2643611704;locus_tag=Ga0102008_10001165;product=NitT/TauT family transport system permease protein	K02050	NitT/TauT family transport system permease protein	COG0600	ABC-type nitrate/sulfonate/bicarbonate transport system, permease component	pfam00528	BPD_transp_1	NA	NA	NA	NA	2643611704	Ga0102008_10001165	OG0004183	No	NA
165	Ga0102008_10001	img_core_v400	CDS	164080	164910	.	-	0	ID=2643611705;locus_tag=Ga0102008_10001166;product=NitT/TauT family transport system ATP-binding protein	K02049	NitT/TauT family transport system ATP-binding protein	COG1116	ABC-type nitrate/sulfonate/bicarbonate transport system, ATPase component	pfam00005	ABC_tran	NA	NA	NA	NA	2643611705	Ga0102008_10001166	OG0004182	Yes	Hotspot5
166	Ga0102008_10001	img_core_v400	CDS	164922	165908	.	-	0	ID=2643611706;locus_tag=Ga0102008_10001167;product=NitT/TauT family transport system substrate-binding protein	K02051	NitT/TauT family transport system substrate-binding protein	COG0715	ABC-type nitrate/sulfonate/bicarbonate transport system, periplasmic component	pfam09084	NMT1	NA	NA	cleavage	1	2643611706	Ga0102008_10001167	OG0004181	No	NA
167	Ga0102008_10001	img_core_v400	CDS	165982	166845	.	-	0	ID=2643611707;locus_tag=Ga0102008_10001168;product=creatinine amidohydrolase	K01470	creatinine amidohydrolase [EC:3.5.2.10]	COG1402	Creatinine amidohydrolase/Fe(II)-dependent formamide hydrolase involved in riboflavin and F420 biosynthesis	pfam02633	Creatininase	NA	NA	NA	NA	2643611707	Ga0102008_10001168	OG0004180	No	NA
168	Ga0102008_10001	img_core_v400	CDS	166862	168136	.	-	0	ID=2643611708;locus_tag=Ga0102008_10001169;product=cytosine deaminase	K01485	cytosine deaminase [EC:3.5.4.1]	COG0402	Cytosine/adenosine deaminase or related metal-dependent hydrolase	pfam07969	Amidohydro_3	NA	NA	NA	NA	2643611708	Ga0102008_10001169	OG0004179	Yes	Hotspot5
169	Ga0102008_10001	img_core_v400	CDS	168133	168720	.	-	0	ID=2643611709;locus_tag=Ga0102008_10001170;product=Putative NADPH-quinone reductase (modulator of drug activity B)	NA	NA	COG2249	Putative NADPH-quinone reductase (modulator of drug activity B)	pfam02525	Flavodoxin_2	NA	NA	NA	NA	2643611709	Ga0102008_10001170	OG0004178	No	NA
170	Ga0102008_10001	img_core_v400	CDS	168886	169173	.	+	0	ID=2643611710;locus_tag=Ga0102008_10001171;product=hypothetical protein	NA	NA	NA	NA	NA	NA	NA	NA	NA	NA	2643611710	Ga0102008_10001171	OG0006024	No	NA
171	Ga0102008_10001	img_core_v400	CDS	169181	170404	.	-	0	ID=2643611711;locus_tag=Ga0102008_10001172;product=Predicted arabinose efflux permease, MFS family	NA	NA	COG2814	Predicted arabinose efflux permease, MFS family	pfam07690	MFS_1	NA	NA	NA	NA	2643611711	Ga0102008_10001172	OG0004177	No	NA
172	Ga0102008_10001	img_core_v400	CDS	170515	171459	.	+	0	ID=2643611712;locus_tag=Ga0102008_10001173;product=DNA-binding transcriptional regulator, LysR family	NA	NA	COG0583	DNA-binding transcriptional regulator, LysR family	pfam00126|pfam03466	HTH_1|LysR_substrate	NA	NA	NA	NA	2643611712	Ga0102008_10001173	OG0004176	Yes	Hotspot5
173	Ga0102008_10001	img_core_v400	CDS	171478	172335	.	-	0	ID=2643611713;locus_tag=Ga0102008_10001174;product=hypothetical protein	NA	NA	NA	NA	NA	NA	NA	NA	NA	NA	2643611713	Ga0102008_10001174	OG0006023	No	NA
174	Ga0102008_10001	img_core_v400	CDS	172458	173177	.	+	0	ID=2643611714;locus_tag=Ga0102008_10001175;product=carbonic anhydrase	K01673	carbonic anhydrase [EC:4.2.1.1]	COG0288	Carbonic anhydrase	pfam00484	Pro_CA	NA	NA	cleavage	1	2643611714	Ga0102008_10001175	OG0004617	No	NA
175	Ga0102008_10001	img_core_v400	CDS	173191	173874	.	-	0	ID=2643611715;locus_tag=Ga0102008_10001176;product=TetR/AcrR family transcriptional regulator	K09017	TetR/AcrR family transcriptional regulator	COG1309	DNA-binding transcriptional regulator, AcrR family	pfam00440|pfam08362	TetR_N|TetR_C_3	NA	NA	NA	NA	2643611715	Ga0102008_10001176	OG0004175	Yes	Hotspot5
176	Ga0102008_10001	img_core_v400	CDS	174026	175096	.	+	0	ID=2643611716;locus_tag=Ga0102008_10001177;product=glutamin-(asparagin-)ase	K05597	glutamin-(asparagin-)ase [EC:3.5.1.38]	COG0252	L-asparaginase/archaeal Glu-tRNAGln amidotransferase subunit D	pfam00710	Asparaginase	TIGR00520	L-asparaginase, type II	cleavage	1	2643611716	Ga0102008_10001177	OG0004174	No	NA
177	Ga0102008_10001	img_core_v400	CDS	175103	175921	.	-	0	ID=2643611717;locus_tag=Ga0102008_10001178;product=undecaprenyl-diphosphatase	K19302	undecaprenyl-diphosphatase [EC:3.6.1.27]	COG0671	Membrane-associated phospholipid phosphatase	pfam01569	PAP2	NA	NA	NA	NA	2643611717	Ga0102008_10001178	OG0004173	No	NA
178	Ga0102008_10001	img_core_v400	CDS	175932	176756	.	-	0	ID=2643611718;locus_tag=Ga0102008_10001179;product=3',5'-cyclic AMP phosphodiesterase CpdA	NA	NA	COG1409	3',5'-cyclic AMP phosphodiesterase CpdA	pfam00149	Metallophos	NA	NA	NA	NA	2643611718	Ga0102008_10001179	OG0004999	No	NA
179	Ga0102008_10001	img_core_v400	CDS	176753	177718	.	-	0	ID=2643611719;locus_tag=Ga0102008_10001180;product=Diacylglycerol kinase family enzyme	NA	NA	COG1597	Diacylglycerol kinase family enzyme	pfam00781	DAGK_cat	NA	NA	NA	NA	2643611719	Ga0102008_10001180	OG0004998	No	NA
180	Ga0102008_10001	img_core_v400	CDS	177968	178873	.	+	0	ID=2643611720;locus_tag=Ga0102008_10001181;product=glycyl-tRNA synthetase alpha chain	K01878	glycyl-tRNA synthetase alpha chain [EC:6.1.1.14]	COG0752	Glycyl-tRNA synthetase, alpha subunit	pfam02091	tRNA-synt_2e	TIGR00388	glycyl-tRNA synthetase, tetrameric type, alpha subunit	NA	NA	2643611720	Ga0102008_10001181	OG0004172	No	NA
181	Ga0102008_10001	img_core_v400	CDS	178877	181015	.	+	0	ID=2643611721;locus_tag=Ga0102008_10001182;product=glycyl-tRNA synthetase beta chain	K01879	glycyl-tRNA synthetase beta chain [EC:6.1.1.14]	COG0751	Glycyl-tRNA synthetase, beta subunit	pfam02092|pfam05746	tRNA_synt_2f|DALR_1	TIGR00211	glycyl-tRNA synthetase, tetrameric type, beta subunit	NA	NA	2643611721	Ga0102008_10001182	OG0004171	No	NA
182	Ga0102008_10001	img_core_v400	CDS	181038	181631	.	+	0	ID=2643611722;locus_tag=Ga0102008_10001183;product=D-glycero-D-manno-heptose 1,7-bisphosphate phosphatase	K03273	D-glycero-D-manno-heptose 1,7-bisphosphate phosphatase [EC:3.1.3.82 3.1.3.83]	COG0241	Histidinol phosphatase or a related phosphatase	pfam13419	HAD_2	TIGR01656|TIGR01662	histidinol-phosphate phosphatase family domain|HAD-superfamily hydrolase, subfamily IIIA	NA	NA	2643611722	Ga0102008_10001183	OG0004170	No	NA
183	Ga0102008_10001	img_core_v400	CDS	181631	182407	.	+	0	ID=2643611723;locus_tag=Ga0102008_10001184;product=1-acyl-sn-glycerol-3-phosphate acyltransferase	K00655	1-acyl-sn-glycerol-3-phosphate acyltransferase [EC:2.3.1.51]	COG0204	1-acyl-sn-glycerol-3-phosphate acyltransferase	pfam01553	Acyltransferase	TIGR00530	1-acyl-sn-glycerol-3-phosphate acyltransferases	NA	NA	2643611723	Ga0102008_10001184	OG0004169	No	NA
184	Ga0102008_10001	img_core_v400	CDS	182431	183411	.	+	0	ID=2643611724;locus_tag=Ga0102008_10001185;product=hypothetical protein	K07043	NA	COG1451	Predicted metal-dependent hydrolase	pfam01863	DUF45	NA	NA	NA	NA	2643611724	Ga0102008_10001185	OG0004168	No	NA
185	Ga0102008_10001	img_core_v400	CDS	184005	184775	.	-	0	ID=2643611725;locus_tag=Ga0102008_10001186;product=NAD(P)-dependent dehydrogenase, short-chain alcohol dehydrogenase family	NA	NA	COG1028	NAD(P)-dependent dehydrogenase, short-chain alcohol dehydrogenase family	pfam00106	adh_short	NA	NA	NA	NA	2643611725	Ga0102008_10001186	OG0000037	No	NA
186	Ga0102008_10001	img_core_v400	CDS	184843	185754	.	-	0	ID=2643611726;locus_tag=Ga0102008_10001187;product=tRNA pseudouridine32 synthase / 23S rRNA pseudouridine746 synthase	K06177	tRNA pseudouridine32 synthase / 23S rRNA pseudouridine746 synthase [EC:5.4.99.28 5.4.99.29]	COG0564	Pseudouridylate synthase, 23S rRNA- or tRNA-specific	pfam00849	PseudoU_synth_2	NA	NA	NA	NA	2643611726	Ga0102008_10001187	OG0004167	No	NA
187	Ga0102008_10001	img_core_v400	CDS	185751	187061	.	-	0	ID=2643611727;locus_tag=Ga0102008_10001188;product=Protein tyrosine kinase	NA	NA	NA	NA	pfam07714	Pkinase_Tyr	NA	NA	NA	NA	2643611727	Ga0102008_10001188	OG0004166	No	NA
188	Ga0102008_10001	img_core_v400	CDS	187071	188150	.	-	0	ID=2643611728;locus_tag=Ga0102008_10001189;product=Glyoxylase, beta-lactamase superfamily II	NA	NA	COG0491	Glyoxylase or a related metal-dependent hydrolase, beta-lactamase superfamily II	pfam00753	Lactamase_B	NA	NA	NA	NA	2643611728	Ga0102008_10001189	OG0004165	No	NA
189	Ga0102008_10001	img_core_v400	CDS	188273	188671	.	+	0	ID=2643611729;locus_tag=Ga0102008_10001190;product=DNA-binding transcriptional regulator, MerR family	NA	NA	COG0789	DNA-binding transcriptional regulator, MerR family	pfam13411	MerR_1	NA	NA	NA	NA	2643611729	Ga0102008_10001190	OG0004164	No	NA
190	Ga0102008_10001	img_core_v400	CDS	188713	189480	.	+	0	ID=2643611730;locus_tag=Ga0102008_10001191;product=carbonic anhydrase	K01673	carbonic anhydrase [EC:4.2.1.1]	COG0288	Carbonic anhydrase	pfam00484	Pro_CA	NA	NA	NA	NA	2643611730	Ga0102008_10001191	OG0004163	No	NA
191	Ga0102008_10001	img_core_v400	CDS	189485	191305	.	+	0	ID=2643611731;locus_tag=Ga0102008_10001192;product=isocitrate dehydrogenase kinase/phosphatase	K00906	isocitrate dehydrogenase kinase/phosphatase [EC:2.7.11.5 3.1.3.-]	COG4579	Isocitrate dehydrogenase kinase/phosphatase	pfam06315	AceK	NA	NA	NA	NA	2643611731	Ga0102008_10001192	OG0004162	No	NA
192	Ga0102008_10001	img_core_v400	CDS	191368	192552	.	+	0	ID=2643611732;locus_tag=Ga0102008_10001193;product=acetyl-CoA C-acetyltransferase	K00626	acetyl-CoA C-acetyltransferase [EC:2.3.1.9]	COG0183	Acetyl-CoA acetyltransferase	pfam00108|pfam02803	Thiolase_N|Thiolase_C	TIGR01930	acetyl-CoA acetyltransferases	NA	NA	2643611732	Ga0102008_10001193	OG0004161	No	NA
193	Ga0102008_10001	img_core_v400	CDS	192643	193893	.	+	0	ID=2643611733;locus_tag=Ga0102008_10001194;product=glutamate carboxypeptidase	K01295	glutamate carboxypeptidase [EC:3.4.17.11]	COG0624	Acetylornithine deacetylase/Succinyl-diaminopimelate desuccinylase or related deacylase	pfam01546|pfam07687	Peptidase_M20|M20_dimer	NA	NA	cleavage	1	2643611733	Ga0102008_10001194	OG0004160	Yes	NA
194	Ga0102008_10001	img_core_v400	CDS	193921	195051	.	+	0	ID=2643611734;locus_tag=Ga0102008_10001195;product=hypothetical protein	K00257	NA	COG1960	Acyl-CoA dehydrogenase related to the alkylation response protein AidB	pfam00441|pfam02770|pfam02771	Acyl-CoA_dh_1|Acyl-CoA_dh_M|Acyl-CoA_dh_N	NA	NA	NA	NA	2643611734	Ga0102008_10001195	OG0004159	No	NA
195	Ga0102008_10001	img_core_v400	CDS	195137	195565	.	+	0	ID=2643611735;locus_tag=Ga0102008_10001196;product=SEC-C motif-containing protein	K09858	SEC-C motif domain protein	COG3012	Uncharacterized conserved protein YchJ, contains N- and C-terminal SEC-C domains	NA	NA	NA	NA	NA	NA	2643611735	Ga0102008_10001196	OG0004158	No	NA
196	Ga0102008_10001	img_core_v400	CDS	195787	197673	.	+	0	ID=2643611736;locus_tag=Ga0102008_10001198;product=phosphomethylpyrimidine synthase	K03147	phosphomethylpyrimidine synthase [EC:4.1.99.17]	COG0422	Thiamine biosynthesis protein ThiC	pfam01964|pfam13667	ThiC_Rad_SAM|ThiC-associated	TIGR00190	phosphomethylpyrimidine synthase	NA	NA	2643611736	Ga0102008_10001198	OG0004157	No	NA
197	Ga0102008_10001	img_core_v400	CDS	197728	198420	.	+	0	ID=2643611737;locus_tag=Ga0102008_10001199;product=haloacid dehalogenase superfamily, subfamily IA, variant 3 with third motif having DD or ED	NA	NA	COG0637	Beta-phosphoglucomutase or related phosphatase, HAD superfamily	pfam13419	HAD_2	TIGR01509	haloacid dehalogenase superfamily, subfamily IA, variant 3 with third motif having DD or ED	NA	NA	2643611737	Ga0102008_10001199	OG0004156	No	NA
198	Ga0102008_10001	img_core_v400	CDS	198520	198846	.	+	0	ID=2643611738;locus_tag=Ga0102008_10001200;product=thioredoxin 1	K03671	thioredoxin 1	COG0526	Thiol-disulfide isomerase or thioredoxin	pfam00085	Thioredoxin	NA	NA	NA	NA	2643611738	Ga0102008_10001200	OG0004155	No	NA
199	Ga0102008_10001	img_core_v400	CDS	199008	200036	.	-	0	ID=2643611739;locus_tag=Ga0102008_10001201;product=AraC-type DNA-binding protein	NA	NA	COG2207	AraC-type DNA-binding domain and AraC-containing proteins	pfam12625|pfam12833	Arabinose_bd|HTH_18	NA	NA	NA	NA	2643611739	Ga0102008_10001201	OG0004154	Yes	NA
200	Ga0102008_10001	img_core_v400	CDS	200180	201352	.	+	0	ID=2643611740;locus_tag=Ga0102008_10001202;product=isovaleryl-CoA dehydrogenase	K00253	isovaleryl-CoA dehydrogenase [EC:1.3.8.4]	COG1960	Acyl-CoA dehydrogenase related to the alkylation response protein AidB	pfam00441|pfam02770|pfam02771	Acyl-CoA_dh_1|Acyl-CoA_dh_M|Acyl-CoA_dh_N	NA	NA	NA	NA	2643611740	Ga0102008_10001202	OG0004153	No	NA
201	Ga0102008_10001	img_core_v400	CDS	201512	203182	.	+	0	ID=2643611741;locus_tag=Ga0102008_10001203;product=fatty-acyl-CoA synthase	K00666	fatty-acyl-CoA synthase [EC:6.2.1.-]	COG0318	Acyl-CoA synthetase (AMP-forming)/AMP-acid ligase II	pfam00501|pfam13193	AMP-binding|AMP-binding_C	NA	NA	NA	NA	2643611741	Ga0102008_10001203	OG0004152	No	NA
202	Ga0102008_10001	img_core_v400	CDS	203179	204807	.	+	0	ID=2643611742;locus_tag=Ga0102008_10001204;product=3-methylcrotonyl-CoA carboxylase beta subunit	K01969	3-methylcrotonyl-CoA carboxylase beta subunit [EC:6.4.1.4]	COG4799	Acetyl-CoA carboxylase, carboxyltransferase component	pfam01039	Carboxyl_trans	NA	NA	NA	NA	2643611742	Ga0102008_10001204	OG0004151	No	NA
203	Ga0102008_10001	img_core_v400	CDS	205166	205954	.	+	0	ID=2643611743;locus_tag=Ga0102008_10001205;product=methylglutaconyl-CoA hydratase	K13766	methylglutaconyl-CoA hydratase [EC:4.2.1.18]	COG1024	Enoyl-CoA hydratase/carnithine racemase	pfam00378	ECH_1	NA	NA	NA	NA	2643611743	Ga0102008_10001205	OG0004150	No	NA
204	Ga0102008_10001	img_core_v400	CDS	205965	206636	.	+	0	ID=2643611744;locus_tag=Ga0102008_10001206;product=protein of unknown function (DUF4126)	NA	NA	NA	NA	pfam13548	DUF4126	NA	NA	NA	NA	2643611744	Ga0102008_10001206	OG0004149	No	NA
205	Ga0102008_10001	img_core_v400	CDS	206629	208632	.	+	0	ID=2643611745;locus_tag=Ga0102008_10001207;product=3-methylcrotonyl-CoA carboxylase alpha subunit	K01968	3-methylcrotonyl-CoA carboxylase alpha subunit [EC:6.4.1.4]	COG4770	Acetyl/propionyl-CoA carboxylase, alpha subunit	pfam00289|pfam00364|pfam02785|pfam02786	CPSase_L_chain|Biotin_lipoyl|Biotin_carb_C|CPSase_L_D2	TIGR00514	acetyl-CoA carboxylase, biotin carboxylase subunit	NA	NA	2643611745	Ga0102008_10001207	OG0004148	No	NA
206	Ga0102008_10001	img_core_v400	CDS	208629	208943	.	-	0	ID=2643611746;locus_tag=Ga0102008_10001208;product=conserved hypothetical protein	NA	NA	NA	NA	pfam07110	EthD	TIGR02118	conserved hypothetical protein	NA	NA	2643611746	Ga0102008_10001208	OG0004147	No	NA
207	Ga0102008_10001	img_core_v400	CDS	209064	209984	.	+	0	ID=2643611747;locus_tag=Ga0102008_10001209;product=glyoxylate/hydroxypyruvate reductase A	K12972	glyoxylate/hydroxypyruvate reductase A [EC:1.1.1.79 1.1.1.81]	COG0111	Phosphoglycerate dehydrogenase or related dehydrogenase	pfam02826	2-Hacid_dh_C	NA	NA	NA	NA	2643611747	Ga0102008_10001209	OG0004146	Yes	Hotspot6
208	Ga0102008_10001	img_core_v400	CDS	210079	210816	.	+	0	ID=2643611748;locus_tag=Ga0102008_10001210;product=DNA-binding transcriptional regulator, IclR family	NA	NA	COG1414	DNA-binding transcriptional regulator, IclR family	pfam01614|pfam09339	IclR|HTH_IclR	NA	NA	NA	NA	2643611748	Ga0102008_10001210	OG0003311	Yes	Hotspot6
209	Ga0102008_10001	img_core_v400	CDS	210825	211208	.	+	0	ID=2643611749;locus_tag=Ga0102008_10001211;product=Cupin domain protein	NA	NA	COG1917	Cupin domain protein related to quercetin dioxygenase	pfam07883	Cupin_2	NA	NA	NA	NA	2643611749	Ga0102008_10001211	OG0003312	No	NA
210	Ga0102008_10001	img_core_v400	CDS	211234	212247	.	+	0	ID=2643611750;locus_tag=Ga0102008_10001212;product=Tripartite-type tricarboxylate transporter, receptor component TctC	NA	NA	COG3181	Tripartite-type tricarboxylate transporter, receptor component TctC	pfam03401	TctC	NA	NA	cleavage	1	2643611750	Ga0102008_10001212	OG0003313	Yes	Hotspot6
211	Ga0102008_10001	img_core_v400	CDS	212378	213604	.	+	0	ID=2643611751;locus_tag=Ga0102008_10001213;product=Crotonobetainyl-CoA:carnitine CoA-transferase CaiB	NA	NA	COG1804	Crotonobetainyl-CoA:carnitine CoA-transferase CaiB and related acyl-CoA transferases	pfam02515	CoA_transf_3	NA	NA	NA	NA	2643611751	Ga0102008_10001213	OG0003314	No	NA
212	Ga0102008_10001	img_core_v400	CDS	213601	214770	.	+	0	ID=2643611752;locus_tag=Ga0102008_10001214;product=acyl-CoA dehydrogenase	K00249	acyl-CoA dehydrogenase [EC:1.3.8.7]	COG1960	Acyl-CoA dehydrogenase related to the alkylation response protein AidB	pfam00441|pfam02770|pfam02771	Acyl-CoA_dh_1|Acyl-CoA_dh_M|Acyl-CoA_dh_N	NA	NA	NA	NA	2643611752	Ga0102008_10001214	OG0003315	No	NA
213	Ga0102008_10001	img_core_v400	CDS	214784	215077	.	+	0	ID=2643611753;locus_tag=Ga0102008_10001215;product=acylphosphatase	K01512	acylphosphatase [EC:3.6.1.7]	COG1254	Acylphosphatase	pfam00708	Acylphosphatase	NA	NA	NA	NA	2643611753	Ga0102008_10001215	OG0003316	No	NA
214	Ga0102008_10001	img_core_v400	CDS	215217	216137	.	+	0	ID=2643611754;locus_tag=Ga0102008_10001216;product=hydroxymethylglutaryl-CoA lyase	K01640	hydroxymethylglutaryl-CoA lyase [EC:4.1.3.4]	NA	NA	pfam00682	HMGL-like	NA	NA	NA	NA	2643611754	Ga0102008_10001216	OG0003317	No	NA
215	Ga0102008_10001	img_core_v400	CDS	216141	216629	.	+	0	ID=2643611755;locus_tag=Ga0102008_10001217;product=Cys-tRNA(Pro) deacylase, prolyl-tRNA editing enzyme YbaK/EbsC	NA	NA	COG2606	Cys-tRNA(Pro) deacylase, prolyl-tRNA editing enzyme YbaK/EbsC	pfam04073	tRNA_edit	NA	NA	NA	NA	2643611755	Ga0102008_10001217	OG0003318	No	NA
216	Ga0102008_10001	img_core_v400	CDS	216626	216904	.	+	0	ID=2643611756;locus_tag=Ga0102008_10001218;product=hypothetical protein	K06938	NA	NA	NA	pfam06945	DUF1289	NA	NA	NA	NA	2643611756	Ga0102008_10001218	OG0003319	No	NA
217	Ga0102008_10001	img_core_v400	CDS	216901	217545	.	+	0	ID=2643611757;locus_tag=Ga0102008_10001219;product=2-hydroxychromene-2-carboxylate isomerase	NA	NA	COG3917	2-hydroxychromene-2-carboxylate isomerase	pfam01323	DSBA	NA	NA	NA	NA	2643611757	Ga0102008_10001219	OG0003320	No	NA
218	Ga0102008_10001	img_core_v400	CDS	217712	219406	.	+	0	ID=2643611758;locus_tag=Ga0102008_10001220;product=Predicted arabinose efflux permease, MFS family	NA	NA	COG2814	Predicted arabinose efflux permease, MFS family	pfam00083	Sugar_tr	NA	NA	NA	NA	2643611758	Ga0102008_10001220	OG0003321	No	NA
219	Ga0102008_10001	img_core_v400	CDS	219530	219679	.	+	0	ID=2643611759;locus_tag=Ga0102008_10001221;product=hypothetical protein	NA	NA	NA	NA	NA	NA	NA	NA	NA	NA	2643611759	Ga0102008_10001221	OG0003322	Yes	Hotspot7
220	Ga0102008_10001	img_core_v400	CDS	219702	220817	.	-	0	ID=2643611760;locus_tag=Ga0102008_10001222;product=ABC-type branched-chain amino acid transport system, substrate-binding protein	NA	NA	COG0683	ABC-type branched-chain amino acid transport system, periplasmic component	pfam13458	Peripla_BP_6	NA	NA	cleavage	1	2643611760	Ga0102008_10001222	OG0000064	Yes	Hotspot7
221	Ga0102008_10001	img_core_v400	CDS	220953	222059	.	-	0	ID=2643611761;locus_tag=Ga0102008_10001223;product=ABC-type branched-chain amino acid transport system, substrate-binding protein	NA	NA	COG0683	ABC-type branched-chain amino acid transport system, periplasmic component	pfam13458	Peripla_BP_6	NA	NA	cleavage	1	2643611761	Ga0102008_10001223	OG0000064	Yes	Hotspot7
222	Ga0102008_10001	img_core_v400	CDS	222230	228175	.	+	0	ID=2643611762;locus_tag=Ga0102008_10001224;product=excinuclease ABC subunit A	K03701	excinuclease ABC subunit A	COG0178	Excinuclease UvrABC ATPase subunit	NA	NA	TIGR00630	excinuclease ABC, A subunit	NA	NA	2643611762	Ga0102008_10001224	OG0003323	Yes	Hotspot7
223	Ga0102008_10001	img_core_v400	CDS	228215	229687	.	-	0	ID=2643611763;locus_tag=Ga0102008_10001225;product=succinate-semialdehyde dehydrogenase / glutarate-semialdehyde dehydrogenase	K00135	succinate-semialdehyde dehydrogenase / glutarate-semialdehyde dehydrogenase [EC:1.2.1.16 1.2.1.79 1.2.1.20]	COG1012	Acyl-CoA reductase or other NAD-dependent aldehyde dehydrogenase	pfam00171	Aldedh	TIGR01780	succinate-semialdehyde dehydrogenase	NA	NA	2643611763	Ga0102008_10001225	OG0000003	No	NA
224	Ga0102008_10001	img_core_v400	CDS	230040	230996	.	-	0	ID=2643611764;locus_tag=Ga0102008_10001226;product=guanidinobutyrase	K12255	guanidinobutyrase [EC:3.5.3.7]	COG0010	Arginase family enzyme	pfam00491	Arginase	TIGR01230	agmatinase	NA	NA	2643611764	Ga0102008_10001226	OG0004588	No	NA
225	Ga0102008_10001	img_core_v400	CDS	231012	231830	.	-	0	ID=2643611765;locus_tag=Ga0102008_10001227;product=putative spermidine/putrescine transport system permease protein	K02053	putative spermidine/putrescine transport system permease protein	COG1177	ABC-type spermidine/putrescine transport system, permease component II	pfam00528	BPD_transp_1	NA	NA	NA	NA	2643611765	Ga0102008_10001227	OG0004589	No	NA
226	Ga0102008_10001	img_core_v400	CDS	231853	233109	.	-	0	ID=2643611766;locus_tag=Ga0102008_10001228;product=putative spermidine/putrescine transport system permease protein	K02054	putative spermidine/putrescine transport system permease protein	COG1176	ABC-type spermidine/putrescine transport system, permease component I	pfam00528	BPD_transp_1	NA	NA	NA	NA	2643611766	Ga0102008_10001228	OG0004590	No	NA
227	Ga0102008_10001	img_core_v400	CDS	233128	234156	.	-	0	ID=2643611767;locus_tag=Ga0102008_10001229;product=putative spermidine/putrescine transport system substrate-binding protein	K02055	putative spermidine/putrescine transport system substrate-binding protein	COG0687	Spermidine/putrescine-binding periplasmic protein	pfam13416	SBP_bac_8	NA	NA	cleavage	1	2643611767	Ga0102008_10001229	OG0004591	No	NA
228	Ga0102008_10001	img_core_v400	CDS	234209	235303	.	-	0	ID=2643611768;locus_tag=Ga0102008_10001230;product=putative spermidine/putrescine transport system ATP-binding protein	K02052	putative spermidine/putrescine transport system ATP-binding protein	COG3842	ABC-type Fe3+/spermidine/putrescine transport systems, ATPase components	pfam00005|pfam08402	ABC_tran|TOBE_2	TIGR01187	spermidine/putrescine ABC transporter ATP-binding subunit	NA	NA	2643611768	Ga0102008_10001230	OG0000228	No	NA
229	Ga0102008_10001	img_core_v400	CDS	235327	236619	.	-	0	ID=2643611769;locus_tag=Ga0102008_10001231;product=4-aminobutyrate aminotransferase / (S)-3-amino-2-methylpropionate transaminase	K07250	4-aminobutyrate aminotransferase / (S)-3-amino-2-methylpropionate transaminase [EC:2.6.1.19 2.6.1.22]	COG0160	4-aminobutyrate aminotransferase or related aminotransferase	pfam00202	Aminotran_3	TIGR00700	4-aminobutyrate aminotransferase, prokaryotic type	NA	NA	2643611769	Ga0102008_10001231	OG0000221	No	NA
230	Ga0102008_10001	img_core_v400	CDS	236750	238192	.	+	0	ID=2643611770;locus_tag=Ga0102008_10001232;product=DNA-binding transcriptional regulator, MocR family, contains an aminotransferase domain	NA	NA	COG1167	DNA-binding transcriptional regulator, MocR family, contains an aminotransferase domain	pfam00155|pfam00392	Aminotran_1_2|GntR	NA	NA	NA	NA	2643611770	Ga0102008_10001232	OG0004592	No	NA
231	Ga0102008_10001	img_core_v400	CDS	238355	239404	.	+	0	ID=2643611771;locus_tag=Ga0102008_10001233;product=ornithine cyclodeaminase	K01750	ornithine cyclodeaminase [EC:4.3.1.12]	COG2423	Ornithine cyclodeaminase/archaeal alanine dehydrogenase, mu-crystallin family	pfam02423	OCD_Mu_crystall	NA	NA	NA	NA	2643611771	Ga0102008_10001233	OG0003324	No	NA
232	Ga0102008_10001	img_core_v400	CDS	239401	240462	.	+	0	ID=2643611772;locus_tag=Ga0102008_10001234;product=Acetoin utilization deacetylase AcuC	NA	NA	COG0123	Acetoin utilization deacetylase AcuC or a related deacetylase	pfam00850	Hist_deacetyl	NA	NA	NA	NA	2643611772	Ga0102008_10001234	OG0003325	No	NA
233	Ga0102008_10001	img_core_v400	CDS	240563	241537	.	+	0	ID=2643611773;locus_tag=Ga0102008_10001235;product=Tripartite-type tricarboxylate transporter, receptor component TctC	NA	NA	COG3181	Tripartite-type tricarboxylate transporter, receptor component TctC	pfam03401	TctC	NA	NA	cleavage	1	2643611773	Ga0102008_10001235	OG0003326	Yes	Hotspot8
234	Ga0102008_10001	img_core_v400	CDS	241569	242396	.	-	0	ID=2643611774;locus_tag=Ga0102008_10001236;product=hypothetical protein	K07024	NA	COG0561	Hydroxymethylpyrimidine pyrophosphatase and other HAD family phosphatases	pfam08282	Hydrolase_3	TIGR01484	HAD-superfamily hydrolase, subfamily IIB	NA	NA	2643611774	Ga0102008_10001236	OG0003327	Yes	Hotspot8
235	Ga0102008_10001	img_core_v400	CDS	242497	243492	.	+	0	ID=2643611775;locus_tag=Ga0102008_10001237;product=ABC-2 type transport system ATP-binding protein	K01990	ABC-2 type transport system ATP-binding protein	COG4586	ABC-type uncharacterized transport system, ATPase component	pfam00005	ABC_tran	NA	NA	NA	NA	2643611775	Ga0102008_10001237	OG0003328	No	NA
236	Ga0102008_10001	img_core_v400	CDS	243489	244331	.	+	0	ID=2643611776;locus_tag=Ga0102008_10001238;product=ABC-2 type transport system permease protein	K01992	ABC-2 type transport system permease protein	COG4587	ABC-type uncharacterized transport system, permease component	NA	NA	NA	NA	NA	NA	2643611776	Ga0102008_10001238	OG0003329	No	NA
237	Ga0102008_10001	img_core_v400	CDS	244644	245447	.	+	0	ID=2643611777;locus_tag=Ga0102008_10001239;product=ABC-2 type transport system permease protein	K01992	ABC-2 type transport system permease protein	COG3694	ABC-type uncharacterized transport system, permease component	pfam06182	ABC2_membrane_6	NA	NA	NA	NA	2643611777	Ga0102008_10001239	OG0003330	No	NA
238	Ga0102008_10001	img_core_v400	CDS	245455	247083	.	-	0	ID=2643611778;locus_tag=Ga0102008_10001240;product=peptide chain release factor 3	K02837	peptide chain release factor 3	COG4108	Peptide chain release factor RF-3	pfam00009|pfam03144|pfam16658	GTP_EFTU|GTP_EFTU_D2|RF3_C	TIGR00231|TIGR00484|TIGR00503	small GTP-binding protein domain|translation elongation factor EF-G|peptide chain release factor 3	NA	NA	2643611778	Ga0102008_10001240	OG0003331	No	NA
239	Ga0102008_10001	img_core_v400	CDS	247161	247652	.	-	0	ID=2643611779;locus_tag=Ga0102008_10001241;product=phasin family protein	NA	NA	NA	NA	pfam09361	Phasin_2	TIGR01841	phasin family protein	NA	NA	2643611779	Ga0102008_10001241	OG0003332	Yes	Hotspot8
240	Ga0102008_10001	img_core_v400	CDS	247788	248435	.	-	0	ID=2643611780;locus_tag=Ga0102008_10001242;product=hypothetical protein	NA	NA	NA	NA	NA	NA	NA	NA	cleavage	1	2643611780	Ga0102008_10001242	OG0003333	No	NA
241	Ga0102008_10001	img_core_v400	CDS	248688	250127	.	+	0	ID=2643611781;locus_tag=Ga0102008_10001244;product=adenosylhomocysteinase	K01251	adenosylhomocysteinase [EC:3.3.1.1]	COG0499	S-adenosylhomocysteine hydrolase	pfam00670|pfam05221	AdoHcyase_NAD|AdoHcyase	TIGR00936	adenosylhomocysteinase	NA	NA	2643611781	Ga0102008_10001244	OG0003334	No	NA
242	Ga0102008_10001	img_core_v400	CDS	250127	250918	.	+	0	ID=2643611782;locus_tag=Ga0102008_10001245;product=23S rRNA (cytidine1920-2'-O)/16S rRNA (cytidine1409-2'-O)-methyltransferase	K06442	23S rRNA (cytidine1920-2'-O)/16S rRNA (cytidine1409-2'-O)-methyltransferase [EC:2.1.1.226 2.1.1.227]	COG1189	Predicted rRNA methylase YqxC, contains S4 and FtsJ domains	pfam01728	FtsJ	TIGR00478	TlyA family rRNA methyltransferase/putative hemolysin	NA	NA	2643611782	Ga0102008_10001245	OG0003335	No	NA
243	Ga0102008_10001	img_core_v400	CDS	250928	251752	.	+	0	ID=2643611783;locus_tag=Ga0102008_10001246;product=methylenetetrahydrofolate reductase (NADPH)	K00297	methylenetetrahydrofolate reductase (NADPH) [EC:1.5.1.20]	COG0685	5,10-methylenetetrahydrofolate reductase	pfam02219	MTHFR	TIGR00676	5,10-methylenetetrahydrofolate reductase, prokaryotic form	NA	NA	2643611783	Ga0102008_10001246	OG0003336	No	NA
244	Ga0102008_10001	img_core_v400	CDS	251842	252441	.	+	0	ID=2643611784;locus_tag=Ga0102008_10001247;product=rare lipoprotein A	K03642	rare lipoprotein A	NA	NA	pfam03330	DPBB_1	TIGR00413	rare lipoprotein A	NA	NA	2643611784	Ga0102008_10001247	OG0003337	No	NA
245	Ga0102008_10001	img_core_v400	CDS	252463	253425	.	-	0	ID=2643611785;locus_tag=Ga0102008_10001248;product=23S rRNA (adenine2030-N6)-methyltransferase	K07115	23S rRNA (adenine2030-N6)-methyltransferase [EC:2.1.1.266]	COG2961	23S rRNA A2030 N6-methylase RlmJ	pfam04378	RsmJ	NA	NA	NA	NA	2643611785	Ga0102008_10001248	OG0003338	No	NA
246	Ga0102008_10001	img_core_v400	CDS	253643	254074	.	+	0	ID=2643611786;locus_tag=Ga0102008_10001249;product=large subunit ribosomal protein L13	K02871	large subunit ribosomal protein L13	COG0102	Ribosomal protein L13	pfam00572	Ribosomal_L13	TIGR01066	ribosomal protein L13, bacterial type	NA	NA	2643611786	Ga0102008_10001249	OG0003339	No	NA
247	Ga0102008_10001	img_core_v400	CDS	254087	254479	.	+	0	ID=2643611787;locus_tag=Ga0102008_10001250;product=small subunit ribosomal protein S9	K02996	small subunit ribosomal protein S9	COG0103	Ribosomal protein S9	pfam00380	Ribosomal_S9	NA	NA	NA	NA	2643611787	Ga0102008_10001250	OG0003340	No	NA
248	Ga0102008_10001	img_core_v400	CDS	254659	255024	.	+	0	ID=2643611788;locus_tag=Ga0102008_10001251;product=iron-sulfur cluster insertion protein	K15724	iron-sulfur cluster insertion protein	COG0316	Fe-S cluster assembly iron-binding protein IscA	pfam01521	Fe-S_biosyn	TIGR00049	Iron-sulfur cluster assembly accessory protein	NA	NA	2643611788	Ga0102008_10001251	OG0003341	No	NA
249	Ga0102008_10001	img_core_v400	CDS	255126	256556	.	+	0	ID=2643611789;locus_tag=Ga0102008_10001252;product=drug resistance transporter, EmrB/QacA subfamily	NA	NA	NA	NA	pfam07690	MFS_1	TIGR00711	drug resistance transporter, EmrB/QacA subfamily	NA	NA	2643611789	Ga0102008_10001252	OG0003342	No	NA
250	Ga0102008_10001	img_core_v400	CDS	256573	257700	.	-	0	ID=2643611790;locus_tag=Ga0102008_10001253;product=anhydro-N-acetylmuramic acid kinase	K09001	anhydro-N-acetylmuramic acid kinase [EC:2.7.1.170]	COG2377	1,6-Anhydro-N-acetylmuramate kinase	pfam03702	UPF0075	NA	NA	NA	NA	2643611790	Ga0102008_10001253	OG0003343	No	NA
251	Ga0102008_10001	img_core_v400	CDS	257732	259072	.	-	0	ID=2643611791;locus_tag=Ga0102008_10001254;product=Murein DD-endopeptidase MepM and murein hydrolase activator NlpD, contain LysM domain	NA	NA	COG0739	Murein DD-endopeptidase MepM and murein hydrolase activator NlpD, contain LysM domain	pfam01551	Peptidase_M23	NA	NA	NA	NA	2643611791	Ga0102008_10001254	OG0003344	No	NA
252	Ga0102008_10001	img_core_v400	CDS	259230	260462	.	+	0	ID=2643611792;locus_tag=Ga0102008_10001255;product=tyrosyl-tRNA synthetase	K01866	tyrosyl-tRNA synthetase [EC:6.1.1.1]	COG0162	Tyrosyl-tRNA synthetase	pfam00579|pfam01479	tRNA-synt_1b|S4	TIGR00234	tyrosyl-tRNA synthetase	NA	NA	2643611792	Ga0102008_10001255	OG0003345	No	NA
253	Ga0102008_10001	img_core_v400	CDS	260497	261114	.	-	0	ID=2643611793;locus_tag=Ga0102008_10001256;product=Outer membrane protein OmpA	NA	NA	COG2885	Outer membrane protein OmpA and related peptidoglycan-associated (lipo)proteins	pfam00691	OmpA	NA	NA	cleavage	1	2643611793	Ga0102008_10001256	OG0003346	Yes	Hotspot9
254	Ga0102008_10001	img_core_v400	CDS	261111	261605	.	-	0	ID=2643611794;locus_tag=Ga0102008_10001257;product=FecR protein	NA	NA	NA	NA	pfam04773	FecR	NA	NA	cleavage	1	2643611794	Ga0102008_10001257	OG0003347	Yes	Hotspot9
255	Ga0102008_10001	img_core_v400	CDS	261662	262660	.	+	0	ID=2643611795;locus_tag=Ga0102008_10001258;product=cation diffusion facilitator family transporter	NA	NA	COG0053	Divalent metal cation (Fe/Co/Zn/Cd) transporter	pfam01545|pfam16916	Cation_efflux|ZT_dimer	TIGR01297	cation diffusion facilitator family transporter	NA	NA	2643611795	Ga0102008_10001258	OG0003348	No	NA
256	Ga0102008_10001	img_core_v400	CDS	262657	263097	.	+	0	ID=2643611796;locus_tag=Ga0102008_10001259;product=D-tyrosyl-tRNA(Tyr) deacylase	K07560	D-tyrosyl-tRNA(Tyr) deacylase [EC:3.1.-.-]	COG1490	D-Tyr-tRNAtyr deacylase	pfam02580	Tyr_Deacylase	TIGR00256	D-tyrosyl-tRNA(Tyr) deacylase	NA	NA	2643611796	Ga0102008_10001259	OG0003349	No	NA
257	Ga0102008_10001	img_core_v400	CDS	263116	263574	.	-	0	ID=2643611797;locus_tag=Ga0102008_10001260;product=probable rRNA maturation factor	K07042	probable rRNA maturation factor	COG0319	ssRNA-specific RNase YbeY, 16S rRNA maturation enzyme	pfam02130	UPF0054	TIGR00043	rRNA maturation RNase YbeY	NA	NA	2643611797	Ga0102008_10001260	OG0003350	No	NA
258	Ga0102008_10001	img_core_v400	CDS	263576	264526	.	-	0	ID=2643611798;locus_tag=Ga0102008_10001261;product=phosphate starvation-inducible protein PhoH	K06217	phosphate starvation-inducible protein PhoH and related proteins	COG1702	Phosphate starvation-inducible protein PhoH, predicted ATPase	pfam02562	PhoH	NA	NA	NA	NA	2643611798	Ga0102008_10001261	OG0003351	No	NA
259	Ga0102008_10001	img_core_v400	CDS	264547	265119	.	+	0	ID=2643611799;locus_tag=Ga0102008_10001262;product=holliday junction DNA helicase RuvA	K03550	holliday junction DNA helicase RuvA [EC:3.6.4.12]	COG0632	Holliday junction resolvasome RuvABC DNA-binding subunit	pfam01330|pfam07499|pfam14520	RuvA_N|RuvA_C|HHH_5	TIGR00084	Holliday junction DNA helicase, RuvA subunit	NA	NA	2643611799	Ga0102008_10001262	OG0003352	No	NA
260	Ga0102008_10001	img_core_v400	CDS	265148	265738	.	-	0	ID=2643611800;locus_tag=Ga0102008_10001263;product=Uncharacterized conserved protein YdeI, YjbR/CyaY-like superfamily, DUF1801 family	NA	NA	COG4430	Uncharacterized conserved protein YdeI, YjbR/CyaY-like superfamily, DUF1801 family	pfam13376	OmdA	NA	NA	NA	NA	2643611800	Ga0102008_10001263	OG0003353	No	NA
261	Ga0102008_10001	img_core_v400	CDS	265735	266688	.	-	0	ID=2643611801;locus_tag=Ga0102008_10001264;product=phosphatidate cytidylyltransferase	K00981	phosphatidate cytidylyltransferase [EC:2.7.7.41]	COG4589	Predicted CDP-diglyceride synthetase/phosphatidate cytidylyltransferase	pfam01148	CTP_transf_1	NA	NA	NA	NA	2643611801	Ga0102008_10001264	OG0003354	No	NA
262	Ga0102008_10001	img_core_v400	CDS	266685	267416	.	-	0	ID=2643611802;locus_tag=Ga0102008_10001265;product=1-acyl-sn-glycerol-3-phosphate acyltransferases	NA	NA	COG0204	1-acyl-sn-glycerol-3-phosphate acyltransferase	pfam01553	Acyltransferase	TIGR00530	1-acyl-sn-glycerol-3-phosphate acyltransferases	NA	NA	2643611802	Ga0102008_10001265	OG0003355	No	NA
263	Ga0102008_10001	img_core_v400	CDS	267413	267853	.	-	0	ID=2643611803;locus_tag=Ga0102008_10001266;product=hypothetical protein	NA	NA	NA	NA	NA	NA	NA	NA	NA	NA	2643611803	Ga0102008_10001266	OG0003356	No	NA
264	Ga0102008_10001	img_core_v400	CDS	267846	269195	.	-	0	ID=2643611804;locus_tag=Ga0102008_10001267;product=Dual specificity phosphatase, catalytic domain	NA	NA	NA	NA	pfam00782|pfam14378	DSPc|PAP2_3	NA	NA	NA	NA	2643611804	Ga0102008_10001267	OG0003357	No	NA
265	Ga0102008_10001	img_core_v400	CDS	269215	270987	.	-	0	ID=2643611805;locus_tag=Ga0102008_10001268;product=Lysophospholipase, alpha-beta hydrolase superfamily	NA	NA	COG2267	Lysophospholipase, alpha-beta hydrolase superfamily	pfam12146|pfam12147	Hydrolase_4|Methyltransf_20	NA	NA	NA	NA	2643611805	Ga0102008_10001268	OG0003358	No	NA
266	Ga0102008_10001	img_core_v400	CDS	271031	271633	.	-	0	ID=2643611806;locus_tag=Ga0102008_10001269;product=CDP-diacylglycerol--glycerol-3-phosphate 3-phosphatidyltransferase	K00995	CDP-diacylglycerol--glycerol-3-phosphate 3-phosphatidyltransferase [EC:2.7.8.5]	COG0558	Phosphatidylglycerophosphate synthase	pfam01066	CDP-OH_P_transf	NA	NA	NA	NA	2643611806	Ga0102008_10001269	OG0003359	No	NA
267	Ga0102008_10001	img_core_v400	CDS	271720	272784	.	+	0	ID=2643611807;locus_tag=Ga0102008_10001270;product=holliday junction DNA helicase RuvB	K03551	holliday junction DNA helicase RuvB [EC:3.6.4.12]	COG2255	Holliday junction resolvasome RuvABC, ATP-dependent DNA helicase subunit	pfam05491|pfam05496	RuvB_C|RuvB_N	TIGR00635	Holliday junction DNA helicase, RuvB subunit	NA	NA	2643611807	Ga0102008_10001270	OG0003360	No	NA
268	Ga0102008_10001	img_core_v400	CDS	272791	273750	.	+	0	ID=2643611808;locus_tag=Ga0102008_10001271;product=cation diffusion facilitator family transporter	NA	NA	COG1230	Co/Zn/Cd efflux system component	pfam01545	Cation_efflux	TIGR01297	cation diffusion facilitator family transporter	NA	NA	2643611808	Ga0102008_10001271	OG0003361	No	NA
269	Ga0102008_10001	img_core_v400	CDS	273842	274711	.	+	0	ID=2643611809;locus_tag=Ga0102008_10001272;product=UDP-2,3-diacylglucosamine pyrophosphatase LpxH	NA	NA	COG2908	UDP-2,3-diacylglucosamine pyrophosphatase LpxH	pfam00149	Metallophos	NA	NA	NA	NA	2643611809	Ga0102008_10001272	OG0003362	No	NA
270	Ga0102008_10001	img_core_v400	CDS	274743	276032	.	-	0	ID=2643611810;locus_tag=Ga0102008_10001273;product=Cytochrome c	NA	NA	NA	NA	pfam00034|pfam13442	Cytochrom_C|Cytochrome_CBB3	NA	NA	NA	NA	2643611810	Ga0102008_10001273	OG0003363	No	NA
271	Ga0102008_10001	img_core_v400	CDS	276040	276771	.	-	0	ID=2643611811;locus_tag=Ga0102008_10001274;product=Cytochrome c553	NA	NA	COG2863	Cytochrome c553	NA	NA	NA	NA	cleavage	1	2643611811	Ga0102008_10001274	OG0003364	No	NA
272	Ga0102008_10001	img_core_v400	CDS	276768	276956	.	-	0	ID=2643611812;locus_tag=Ga0102008_10001275;product=Protein of unknown function (DUF2970)	NA	NA	NA	NA	pfam11174	DUF2970	NA	NA	NA	NA	2643611812	Ga0102008_10001275	OG0003365	Yes	NA
273	Ga0102008_10001	img_core_v400	CDS	277058	278512	.	+	0	ID=2643611813;locus_tag=Ga0102008_10001276;product=DNA-binding transcriptional regulator, MocR family, contains an aminotransferase domain	NA	NA	COG1167	DNA-binding transcriptional regulator, MocR family, contains an aminotransferase domain	pfam00155|pfam00392	Aminotran_1_2|GntR	NA	NA	NA	NA	2643611813	Ga0102008_10001276	OG0000268	No	NA
274	Ga0102008_10001	img_core_v400	CDS	278509	279171	.	+	0	ID=2643611814;locus_tag=Ga0102008_10001277;product=alkylated DNA repair protein (DNA oxidative demethylase)	K03919	alkylated DNA repair protein (DNA oxidative demethylase) [EC:1.14.11.33]	COG3145	Alkylated DNA repair dioxygenase AlkB	pfam13532	2OG-FeII_Oxy_2	TIGR00568	DNA alkylation damage repair protein AlkB	NA	NA	2643611814	Ga0102008_10001277	OG0003366	No	NA
275	Ga0102008_10001	img_core_v400	CDS	280329	280991	.	+	0	ID=2643611815;locus_tag=Ga0102008_10001278;product=hypothetical protein	NA	NA	NA	NA	NA	NA	NA	NA	NA	NA	2643611815	Ga0102008_10001278	OG0007484	No	NA
276	Ga0102008_10001	img_core_v400	tRNA	281455	281531	.	-	0	ID=2643611816;locus_tag=Ga0102008_10001279	NA	NA	NA	NA	NA	NA	NA	NA	NA	NA	2643611816	ID=2643611816;locus_tag=Ga0102008_10001279	NA	No	NA
277	Ga0102008_10001	img_core_v400	CDS	281680	282348	.	+	0	ID=2643611817;locus_tag=Ga0102008_10001280;product=RNA polymerase sigma-70 factor, ECF subfamily	K03088	RNA polymerase sigma-70 factor, ECF subfamily	COG1595	DNA-directed RNA polymerase specialized sigma subunit, sigma24 family	pfam04542|pfam08281	Sigma70_r2|Sigma70_r4_2	TIGR02937	RNA polymerase sigma factor, sigma-70 family	NA	NA	2643611817	Ga0102008_10001280	OG0003367	No	NA
278	Ga0102008_10001	img_core_v400	CDS	283107	283610	.	+	0	ID=2643611818;locus_tag=Ga0102008_10001281;product=hypothetical protein	NA	NA	NA	NA	NA	NA	NA	NA	NA	NA	2643611818	Ga0102008_10001281	OG0003368	Yes	NA
279	Ga0102008_10001	img_core_v400	CDS	283621	284400	.	-	0	ID=2643611819;locus_tag=Ga0102008_10001282;product=enoyl-CoA hydratase	K01692	enoyl-CoA hydratase [EC:4.2.1.17]	COG1024	Enoyl-CoA hydratase/carnithine racemase	pfam00378	ECH_1	NA	NA	NA	NA	2643611819	Ga0102008_10001282	OG0003369	No	NA
280	Ga0102008_10001	img_core_v400	CDS	284459	286315	.	-	0	ID=2643611820;locus_tag=Ga0102008_10001283;product=Predicted metalloprotease, contains C-terminal PDZ domain	NA	NA	COG3975	Predicted metalloprotease, contains C-terminal PDZ domain	pfam05299	Peptidase_M61	NA	NA	NA	NA	2643611820	Ga0102008_10001283	OG0003370	No	NA
281	Ga0102008_10001	img_core_v400	CDS	286315	287037	.	-	0	ID=2643611821;locus_tag=Ga0102008_10001284;product=thiol:disulfide interchange protein DsbC	K03981	thiol:disulfide interchange protein DsbC [EC:5.3.4.1]	COG1651	Protein-disulfide isomerase	pfam10411|pfam13098	DsbC_N|Thioredoxin_2	NA	NA	cleavage	1	2643611821	Ga0102008_10001284	OG0003371	No	NA
282	Ga0102008_10001	img_core_v400	CDS	287058	288194	.	-	0	ID=2643611822;locus_tag=Ga0102008_10001285;product=Ubiquinone biosynthesis hydroxylase, UbiH/UbiF/VisC/COQ6 family	NA	NA	COG0654	2-polyprenyl-6-methoxyphenol hydroxylase and related FAD-dependent oxidoreductases	pfam01494	FAD_binding_3	TIGR01988	Ubiquinone biosynthesis hydroxylase, UbiH/UbiF/VisC/COQ6 family	NA	NA	2643611822	Ga0102008_10001285	OG0003372	No	NA
283	Ga0102008_10001	img_core_v400	CDS	288238	289173	.	+	0	ID=2643611823;locus_tag=Ga0102008_10001286;product=hypothetical protein	K07140	NA	COG3217	Uncharacterized conserved protein YcbX, contains MOSC and Fe-S domains	pfam03473|pfam03476	MOSC|MOSC_N	NA	NA	NA	NA	2643611823	Ga0102008_10001286	OG0003373	No	NA
284	Ga0102008_10001	img_core_v400	CDS	289184	289582	.	-	0	ID=2643611824;locus_tag=Ga0102008_10001287;product=D-ribose pyranase	K06726	D-ribose pyranase [EC:5.4.99.62]	COG1869	D-ribose pyranose/furanose isomerase RbsD	pfam05025	RbsD_FucU	NA	NA	NA	NA	2643611824	Ga0102008_10001287	OG0003374	No	NA
285	Ga0102008_10001	img_core_v400	CDS	289579	290496	.	-	0	ID=2643611825;locus_tag=Ga0102008_10001288;product=ribokinase	K00852	ribokinase [EC:2.7.1.15]	COG0524	Sugar or nucleoside kinase, ribokinase family	pfam00294	PfkB	TIGR02152	ribokinase	NA	NA	2643611825	Ga0102008_10001288	OG0003375	No	NA
286	Ga0102008_10001	img_core_v400	CDS	290550	291623	.	-	0	ID=2643611826;locus_tag=Ga0102008_10001289;product=LacI family transcriptional regulator	K02529	LacI family transcriptional regulator	COG1609	DNA-binding transcriptional regulator, LacI/PurR family	pfam00356|pfam13377	LacI|Peripla_BP_3	NA	NA	NA	NA	2643611826	Ga0102008_10001289	OG0003376	No	NA
287	Ga0102008_10001	img_core_v400	CDS	291650	292633	.	-	0	ID=2643611827;locus_tag=Ga0102008_10001290;product=ribose transport system permease protein	K10440	ribose transport system permease protein	COG1172	Ribose/xylose/arabinose/galactoside ABC-type transport system, permease component	pfam02653	BPD_transp_2	NA	NA	NA	NA	2643611827	Ga0102008_10001290	OG0003377	No	NA
288	Ga0102008_10001	img_core_v400	CDS	292630	294249	.	-	0	ID=2643611828;locus_tag=Ga0102008_10001291;product=ribose transport system ATP-binding protein	K10441	ribose transport system ATP-binding protein [EC:3.6.3.17]	COG1129	ABC-type sugar transport system, ATPase component	pfam00005	ABC_tran	NA	NA	NA	NA	2643611828	Ga0102008_10001291	OG0003378	No	NA
289	Ga0102008_10001	img_core_v400	CDS	294289	295245	.	-	0	ID=2643611829;locus_tag=Ga0102008_10001292;product=ribose transport system substrate-binding protein	K10439	ribose transport system substrate-binding protein	COG1879	ABC-type sugar transport system, periplasmic component, contains N-terminal xre family HTH domain	pfam13407	Peripla_BP_4	NA	NA	cleavage	1	2643611829	Ga0102008_10001292	OG0003379	No	NA
290	Ga0102008_10001	img_core_v400	CDS	295461	296552	.	+	0	ID=2643611830;locus_tag=Ga0102008_10001293;product=hypothetical protein	K06942	NA	COG0012	Ribosome-binding ATPase YchF, GTP1/OBG family	pfam01926|pfam06071	MMR_HSR1|YchF-GTPase_C	TIGR00092	GTP-binding protein YchF	NA	NA	2643611830	Ga0102008_10001293	OG0003380	No	NA
291	Ga0102008_10001	img_core_v400	CDS	296562	297236	.	+	0	ID=2643611831;locus_tag=Ga0102008_10001294;product=glutathione S-transferase	K00799	glutathione S-transferase [EC:2.5.1.18]	COG0625	Glutathione S-transferase	pfam00043|pfam13417	GST_C|GST_N_3	NA	NA	NA	NA	2643611831	Ga0102008_10001294	OG0003381	No	NA
292	Ga0102008_10001	img_core_v400	CDS	297247	297717	.	-	0	ID=2643611832;locus_tag=Ga0102008_10001295;product=membrane protein YqaA, SNARE-associated domain	NA	NA	COG1238	Uncharacterized membrane protein YqaA, SNARE-associated domain	pfam09335	SNARE_assoc	NA	NA	NA	NA	2643611832	Ga0102008_10001295	OG0003382	No	NA
293	Ga0102008_10001	img_core_v400	CDS	297899	298957	.	+	0	ID=2643611833;locus_tag=Ga0102008_10001296;product=tRNA-dihydrouridine synthase B	K05540	tRNA-dihydrouridine synthase B [EC:1.-.-.-]	COG0042	tRNA-dihydrouridine synthase	pfam01207	Dus	TIGR00737	putative TIM-barrel protein, nifR3 family	NA	NA	2643611833	Ga0102008_10001296	OG0003383	No	NA
294	Ga0102008_10001	img_core_v400	CDS	298977	299213	.	+	0	ID=2643611834;locus_tag=Ga0102008_10001297;product=Fis family transcriptional regulator, factor for inversion stimulation protein	K03557	Fis family transcriptional regulator, factor for inversion stimulation protein	COG2901	DNA-binding protein Fis (factor for inversion stimulation)	pfam02954	HTH_8	NA	NA	NA	NA	2643611834	Ga0102008_10001297	OG0003384	No	NA
295	Ga0102008_10001	img_core_v400	CDS	299234	300841	.	+	0	ID=2643611835;locus_tag=Ga0102008_10001298;product=phosphoribosylaminoimidazolecarboxamide formyltransferase / IMP cyclohydrolase	K00602	phosphoribosylaminoimidazolecarboxamide formyltransferase / IMP cyclohydrolase [EC:2.1.2.3 3.5.4.10]	COG0138	AICAR transformylase/IMP cyclohydrolase PurH	pfam01808|pfam02142	AICARFT_IMPCHas|MGS	TIGR00355	phosphoribosylaminoimidazolecarboxamide formyltransferase/IMP cyclohydrolase	NA	NA	2643611835	Ga0102008_10001298	OG0003385	No	NA
296	Ga0102008_10001	img_core_v400	CDS	300890	302185	.	-	0	ID=2643611836;locus_tag=Ga0102008_10001299;product=glutamate-1-semialdehyde 2,1-aminomutase	K01845	glutamate-1-semialdehyde 2,1-aminomutase [EC:5.4.3.8]	COG0001	Glutamate-1-semialdehyde aminotransferase	pfam00202	Aminotran_3	TIGR00713	glutamate-1-semialdehyde-2,1-aminomutase	NA	NA	2643611836	Ga0102008_10001299	OG0003386	No	NA
297	Ga0102008_10001	img_core_v400	CDS	302185	303150	.	-	0	ID=2643611837;locus_tag=Ga0102008_10001300;product=hydroxymethylpyrimidine/phosphomethylpyrimidine kinase	K00941	hydroxymethylpyrimidine/phosphomethylpyrimidine kinase [EC:2.7.1.49 2.7.4.7]	COG0351	Hydroxymethylpyrimidine/phosphomethylpyrimidine kinase	pfam08543	Phos_pyr_kin	TIGR00097	hydroxymethylpyrimidine kinase/phosphomethylpyrimidine kinase	NA	NA	2643611837	Ga0102008_10001300	OG0003387	Yes	NA
298	Ga0102008_10001	img_core_v400	CDS	303262	303432	.	+	0	ID=2643611838;locus_tag=Ga0102008_10001301;product=Rubredoxin	NA	NA	COG1773	Rubredoxin	pfam00301	Rubredoxin	NA	NA	NA	NA	2643611838	Ga0102008_10001301	OG0003388	No	NA
299	Ga0102008_10001	img_core_v400	CDS	303515	303913	.	+	0	ID=2643611839;locus_tag=Ga0102008_10001302;product=twitching motility two-component system response regulator PilG	K02657	twitching motility two-component system response regulator PilG	NA	NA	pfam00072	Response_reg	NA	NA	NA	NA	2643611839	Ga0102008_10001302	OG0003389	No	NA
300	Ga0102008_10001	img_core_v400	CDS	303914	304279	.	+	0	ID=2643611840;locus_tag=Ga0102008_10001303;product=twitching motility two-component system response regulator PilH	K02658	twitching motility two-component system response regulator PilH	NA	NA	pfam00072	Response_reg	NA	NA	NA	NA	2643611840	Ga0102008_10001303	OG0003390	No	NA
301	Ga0102008_10001	img_core_v400	CDS	304299	304832	.	+	0	ID=2643611841;locus_tag=Ga0102008_10001304;product=twitching motility protein PilI	K02659	twitching motility protein PilI	COG0835	Chemotaxis signal transduction protein	pfam01584	CheW	NA	NA	NA	NA	2643611841	Ga0102008_10001304	OG0003391	No	NA
302	Ga0102008_10001	img_core_v400	CDS	304875	307187	.	+	0	ID=2643611842;locus_tag=Ga0102008_10001305;product=twitching motility protein PilJ	K02660	twitching motility protein PilJ	COG0840	Methyl-accepting chemotaxis protein	pfam00015|pfam13675	MCPsignal|PilJ	NA	NA	NA	NA	2643611842	Ga0102008_10001305	OG0003392	No	NA
303	Ga0102008_10001	img_core_v400	CDS	307322	313390	.	+	0	ID=2643611843;locus_tag=Ga0102008_10001306;product=chemosensory pili system protein ChpA (sensor histidine kinase/response regulator)	K06596	chemosensory pili system protein ChpA (sensor histidine kinase/response regulator)	COG0643	Chemotaxis protein histidine kinase CheA	pfam00072|pfam01584|pfam01627|pfam02518	Response_reg|CheW|Hpt|HATPase_c	NA	NA	NA	NA	2643611843	Ga0102008_10001306	OG0003393	No	NA
304	Ga0102008_10001	img_core_v400	CDS	313412	314494	.	-	0	ID=2643611844;locus_tag=Ga0102008_10001307;product=DNA-binding transcriptional regulator, CsgD family	NA	NA	COG2771	DNA-binding transcriptional regulator, CsgD family	pfam00196	GerE	NA	NA	NA	NA	2643611844	Ga0102008_10001307	OG0004813	No	NA
305	Ga0102008_10001	img_core_v400	CDS	314714	316351	.	+	0	ID=2643611845;locus_tag=Ga0102008_10001308;product=hypothetical protein	NA	NA	NA	NA	NA	NA	NA	NA	cleavage	1	2643611845	Ga0102008_10001308	OG0005867	No	NA
306	Ga0102008_10001	img_core_v400	CDS	316348	316740	.	+	0	ID=2643611846;locus_tag=Ga0102008_10001309;product=hypothetical protein	NA	NA	NA	NA	NA	NA	NA	NA	cleavage	1	2643611846	Ga0102008_10001309	OG0005868	No	NA
307	Ga0102008_10001	img_core_v400	CDS	316691	318238	.	-	0	ID=2643611847;locus_tag=Ga0102008_10001310;product=deoxyribodipyrimidine photo-lyase	K01669	deoxyribodipyrimidine photo-lyase [EC:4.1.99.3]	COG0415	Deoxyribodipyrimidine photolyase	pfam00875|pfam03441	DNA_photolyase|FAD_binding_7	NA	NA	NA	NA	2643611847	Ga0102008_10001310	OG0003394	No	NA
308	Ga0102008_10001	img_core_v400	CDS	318260	318838	.	+	0	ID=2643611848;locus_tag=Ga0102008_10001311;product=putative transcriptional regulator	K07735	putative transcriptional regulator	COG1678	Putative transcriptional regulator, AlgH/UPF0301 family	pfam02622	DUF179	NA	NA	NA	NA	2643611848	Ga0102008_10001311	OG0003395	No	NA
309	Ga0102008_10001	img_core_v400	CDS	318838	319299	.	+	0	ID=2643611849;locus_tag=Ga0102008_10001312;product=putative holliday junction resolvase	K07447	putative holliday junction resolvase [EC:3.1.-.-]	COG0816	RNase H-fold protein, predicted Holliday junction resolvase in Firmicutes and mycoplasms, involved in anti-termination at Rho-dependent terminators	pfam03652	RuvX	TIGR00250	putative transcription antitermination factor YqgF	NA	NA	2643611849	Ga0102008_10001312	OG0003396	No	NA
310	Ga0102008_10001	img_core_v400	CDS	319296	319793	.	+	0	ID=2643611850;locus_tag=Ga0102008_10001313;product=pyrimidine operon attenuation protein / uracil phosphoribosyltransferase	K02825	pyrimidine operon attenuation protein / uracil phosphoribosyltransferase [EC:2.4.2.9]	NA	NA	pfam00156	Pribosyltran	NA	NA	NA	NA	2643611850	Ga0102008_10001313	OG0003397	No	NA
311	Ga0102008_10001	img_core_v400	CDS	319793	320755	.	+	0	ID=2643611851;locus_tag=Ga0102008_10001314;product=aspartate carbamoyltransferase catalytic subunit	K00609	aspartate carbamoyltransferase catalytic subunit [EC:2.1.3.2]	COG0540	Aspartate carbamoyltransferase, catalytic chain	pfam00185|pfam02729	OTCace|OTCace_N	TIGR00670	aspartate carbamoyltransferase	NA	NA	2643611851	Ga0102008_10001314	OG0003398	No	NA
312	Ga0102008_10001	img_core_v400	CDS	320895	322178	.	+	0	ID=2643611852;locus_tag=Ga0102008_10001315;product=dihydroorotase	K01465	dihydroorotase [EC:3.5.2.3]	COG0044	Dihydroorotase or related cyclic amidohydrolase	pfam07969	Amidohydro_3	TIGR00857	dihydroorotase, multifunctional complex type	NA	NA	2643611852	Ga0102008_10001315	OG0003399	No	NA
313	Ga0102008_10001	img_core_v400	CDS	322195	322941	.	+	0	ID=2643611853;locus_tag=Ga0102008_10001316;product=1-acyl-sn-glycerol-3-phosphate acyltransferase	K00655	1-acyl-sn-glycerol-3-phosphate acyltransferase [EC:2.3.1.51]	COG0204	1-acyl-sn-glycerol-3-phosphate acyltransferase	pfam01553	Acyltransferase	TIGR00530	1-acyl-sn-glycerol-3-phosphate acyltransferases	NA	NA	2643611853	Ga0102008_10001316	OG0003400	No	NA
314	Ga0102008_10001	img_core_v400	CDS	323086	323295	.	+	0	ID=2643611854;locus_tag=Ga0102008_10001317;product=hypothetical protein	NA	NA	NA	NA	NA	NA	NA	NA	NA	NA	2643611854	Ga0102008_10001317	OG0007485	No	NA
315	Ga0102008_10001	img_core_v400	CDS	323786	324058	.	-	0	ID=2643611855;locus_tag=Ga0102008_10001318;product=Protein of unknown function (DUF4242)	NA	NA	NA	NA	pfam14026	DUF4242	NA	NA	NA	NA	2643611855	Ga0102008_10001318	OG0004593	No	NA
316	Ga0102008_10001	img_core_v400	CDS	324187	325170	.	+	0	ID=2643611856;locus_tag=Ga0102008_10001319;product=AraC-type DNA-binding protein	NA	NA	COG2207	AraC-type DNA-binding domain and AraC-containing proteins	pfam12833|pfam12852	HTH_18|Cupin_6	NA	NA	NA	NA	2643611856	Ga0102008_10001319	OG0004594	No	NA
317	Ga0102008_10001	img_core_v400	CDS	325321	327636	.	+	0	ID=2643611857;locus_tag=Ga0102008_10001320;product=iron complex outermembrane recepter protein	K02014	iron complex outermembrane recepter protein	COG1629	Outer membrane receptor proteins, mostly Fe transport	pfam00593|pfam07715	TonB_dep_Rec|Plug	NA	NA	cleavage	1	2643611857	Ga0102008_10001320	OG0004982	No	NA
318	Ga0102008_10001	img_core_v400	CDS	327655	329745	.	-	0	ID=2643611858;locus_tag=Ga0102008_10001321;product=His Kinase A (phospho-acceptor) domain-containing protein	NA	NA	NA	NA	pfam00512|pfam02518|pfam07695|pfam07696	HisKA|HATPase_c|7TMR-DISM_7TM|7TMR-DISMED2	NA	NA	NA	NA	2643611858	Ga0102008_10001321	OG0000375	No	NA
319	Ga0102008_10001	img_core_v400	CDS	329774	330487	.	+	0	ID=2643611859;locus_tag=Ga0102008_10001322;product=DNA-binding response regulator, OmpR family, contains REC and winged-helix (wHTH) domain	NA	NA	COG0745	DNA-binding response regulator, OmpR family, contains REC and winged-helix (wHTH) domain	pfam00072|pfam00486	Response_reg|Trans_reg_C	NA	NA	NA	NA	2643611859	Ga0102008_10001322	OG0000376	No	NA
320	Ga0102008_10001	img_core_v400	CDS	330618	331433	.	+	0	ID=2643611860;locus_tag=Ga0102008_10001323;product=Response regulator receiver domain-containing protein	NA	NA	NA	NA	pfam00072|pfam12833	Response_reg|HTH_18	NA	NA	NA	NA	2643611860	Ga0102008_10001323	OG0000377	No	NA
321	Ga0102008_10001	img_core_v400	CDS	331516	332349	.	-	0	ID=2643611861;locus_tag=Ga0102008_10001324;product=Response regulator receiver domain-containing protein	NA	NA	NA	NA	pfam00072|pfam12833	Response_reg|HTH_18	NA	NA	NA	NA	2643611861	Ga0102008_10001324	OG0005869	No	NA
322	Ga0102008_10001	img_core_v400	CDS	332748	336854	.	+	0	ID=2643611862;locus_tag=Ga0102008_10001325;product=VCBS repeat-containing protein	NA	NA	NA	NA	pfam00028|pfam13519	Cadherin|VWA_2	TIGR01965	VCBS repeat	NA	NA	2643611862	Ga0102008_10001325	OG0004814	No	NA
323	Ga0102008_10001	img_core_v400	CDS	336927	338261	.	+	0	ID=2643611863;locus_tag=Ga0102008_10001326;product=outer membrane protein, adhesin transport system	K12543	outer membrane protein, adhesin transport system	COG1538	Outer membrane protein TolC	pfam02321	OEP	TIGR01844	type I secretion outer membrane protein, TolC family	cleavage	1	2643611863	Ga0102008_10001326	OG0004403	No	NA
324	Ga0102008_10001	img_core_v400	CDS	338258	340450	.	+	0	ID=2643611864;locus_tag=Ga0102008_10001327;product=ATP-binding cassette, subfamily C, LapB	K12541	ATP-binding cassette, subfamily C, bacterial LapB	COG2274	ABC-type bacteriocin/lantibiotic exporters, contain an N-terminal double-glycine peptidase domain	pfam00005|pfam00664	ABC_tran|ABC_membrane	TIGR03375	type I secretion system ATPase, LssB family	NA	NA	2643611864	Ga0102008_10001327	OG0004402	No	NA
325	Ga0102008_10001	img_core_v400	CDS	340447	341679	.	+	0	ID=2643611865;locus_tag=Ga0102008_10001328;product=membrane fusion protein, adhesin transport system	K12542	membrane fusion protein, adhesin transport system	COG1566	Multidrug resistance efflux pump	pfam13437|pfam13533	HlyD_3|Biotin_lipoyl_2	TIGR01843	type I secretion membrane fusion protein, HlyD family	NA	NA	2643611865	Ga0102008_10001328	OG0004401	No	NA
326	Ga0102008_10001	img_core_v400	CDS	341735	342178	.	+	0	ID=2643611866;locus_tag=Ga0102008_10001329;product=SmpA / OmlA family protein	NA	NA	NA	NA	pfam04355	SmpA_OmlA	NA	NA	cleavage	1	2643611866	Ga0102008_10001329	OG0006133	No	NA
327	Ga0102008_10001	img_core_v400	CDS	342855	343676	.	+	0	ID=2643611867;locus_tag=Ga0102008_10001330;product=TIGR04255 family protein	NA	NA	NA	NA	NA	NA	TIGR04255	TIGR04255 family protein	NA	NA	2643611867	Ga0102008_10001330	OG0007486	No	NA
328	Ga0102008_10001	img_core_v400	CDS	343673	344314	.	+	0	ID=2643611868;locus_tag=Ga0102008_10001331;product=hypothetical protein	NA	NA	NA	NA	NA	NA	NA	NA	NA	NA	2643611868	Ga0102008_10001331	OG0007487	No	NA
329	Ga0102008_10001	img_core_v400	CDS	344330	345088	.	+	0	ID=2643611869;locus_tag=Ga0102008_10001332;product=hypothetical protein	NA	NA	NA	NA	NA	NA	NA	NA	NA	NA	2643611869	Ga0102008_10001332	OG0007488	No	NA
330	Ga0102008_10001	img_core_v400	CDS	345663	345782	.	-	0	ID=2643611870;locus_tag=Ga0102008_10001333;product=hypothetical protein	NA	NA	NA	NA	NA	NA	NA	NA	NA	NA	2643611870	Ga0102008_10001333	OG0007489	No	NA
331	Ga0102008_10001	img_core_v400	CDS	345902	347077	.	+	0	ID=2643611871;locus_tag=Ga0102008_10001334;product=hypothetical protein	NA	NA	NA	NA	NA	NA	NA	NA	NA	NA	2643611871	Ga0102008_10001334	OG0007490	No	NA
332	Ga0102008_10001	img_core_v400	CDS	347469	347750	.	+	0	ID=2643611872;locus_tag=Ga0102008_10001335;product=IS66 Orf2 like protein	NA	NA	NA	NA	pfam05717	TnpB_IS66	NA	NA	NA	NA	2643611872	Ga0102008_10001335	OG0007491	No	NA
333	Ga0102008_10001	img_core_v400	CDS	348194	349753	.	-	0	ID=2643611873;locus_tag=Ga0102008_10001336;product=Transposase	NA	NA	COG3436	Transposase	pfam03050|pfam13005|pfam13007|pfam13817	DDE_Tnp_IS66|zf-IS66|LZ_Tnp_IS66|DDE_Tnp_IS66_C	NA	NA	NA	NA	2643611873	Ga0102008_10001336	OG0007492	No	NA
334	Ga0102008_10001	img_core_v400	CDS	349945	350139	.	-	0	ID=2643611874;locus_tag=Ga0102008_10001337;product=IS66 Orf2 like protein	NA	NA	NA	NA	pfam05717	TnpB_IS66	NA	NA	NA	NA	2643611874	Ga0102008_10001337	OG0007493	No	NA
335	Ga0102008_10001	img_core_v400	CDS	350115	350627	.	-	0	ID=2643611875;locus_tag=Ga0102008_10001338;product=Transposase and inactivated derivatives	NA	NA	COG2963	Transposase and inactivated derivatives	pfam01527	HTH_Tnp_1	NA	NA	NA	NA	2643611875	Ga0102008_10001338	OG0007494	No	NA
336	Ga0102008_10001	img_core_v400	CDS	351409	351930	.	+	0	ID=2643611876;locus_tag=Ga0102008_10001339;product=Helix-turn-helix	NA	NA	NA	NA	pfam01381|pfam07883	HTH_3|Cupin_2	NA	NA	NA	NA	2643611876	Ga0102008_10001339	OG0000002	No	NA
337	Ga0102008_10001	img_core_v400	CDS	352522	353112	.	-	0	ID=2643611877;locus_tag=Ga0102008_10001340;product=Transposase IS66 family protein	NA	NA	NA	NA	pfam03050	DDE_Tnp_IS66	NA	NA	NA	NA	2643611877	Ga0102008_10001340	OG0005036	No	NA
338	Ga0102008_10001	img_core_v400	CDS	353277	353924	.	+	0	ID=2643611878;locus_tag=Ga0102008_10001341;product=Uncharacterized phage-associated protein	NA	NA	COG3600	Uncharacterized phage-associated protein	pfam13274	DUF4065	NA	NA	NA	NA	2643611878	Ga0102008_10001341	OG0007495	No	NA
339	Ga0102008_10001	img_core_v400	CDS	354318	355283	.	-	0	ID=2643611879;locus_tag=Ga0102008_10001342;product=hypothetical protein	NA	NA	NA	NA	NA	NA	NA	NA	NA	NA	2643611879	Ga0102008_10001342	OG0007496	No	NA
340	Ga0102008_10001	img_core_v400	CDS	355556	355924	.	-	0	ID=2643611880;locus_tag=Ga0102008_10001343;product=Hypothetical protein (DUF2513)	NA	NA	NA	NA	pfam10711	DUF2513	NA	NA	NA	NA	2643611880	Ga0102008_10001343	OG0007091	No	NA
341	Ga0102008_10001	img_core_v400	CDS	355921	356490	.	-	0	ID=2643611881;locus_tag=Ga0102008_10001344;product=hypothetical protein	NA	NA	NA	NA	NA	NA	NA	NA	NA	NA	2643611881	Ga0102008_10001344	OG0007092	No	NA
342	Ga0102008_10001	img_core_v400	CDS	356513	357181	.	-	0	ID=2643611882;locus_tag=Ga0102008_10001345;product=hypothetical protein	NA	NA	NA	NA	NA	NA	NA	NA	NA	NA	2643611882	Ga0102008_10001345	OG0007093	No	NA
343	Ga0102008_10001	img_core_v400	CDS	357764	358009	.	+	0	ID=2643611883;locus_tag=Ga0102008_10001346;product=hypothetical protein	NA	NA	NA	NA	NA	NA	NA	NA	NA	NA	2643611883	Ga0102008_10001346	OG0007971	No	NA
344	Ga0102008_10001	img_core_v400	CDS	358221	361292	.	-	0	ID=2643611884;locus_tag=Ga0102008_10001347;product=Type III restriction enzyme, res subunit	NA	NA	NA	NA	pfam04851	ResIII	NA	NA	NA	NA	2643611884	Ga0102008_10001347	OG0007133	No	NA
345	Ga0102008_10001	img_core_v400	CDS	361289	361744	.	-	0	ID=2643611885;locus_tag=Ga0102008_10001348;product=hypothetical protein	NA	NA	NA	NA	NA	NA	NA	NA	NA	NA	2643611885	Ga0102008_10001348	OG0007497	No	NA
346	Ga0102008_10001	img_core_v400	CDS	361741	365205	.	-	0	ID=2643611886;locus_tag=Ga0102008_10001349;product=adenine-specific DNA-methyltransferase	K07316	adenine-specific DNA-methyltransferase [EC:2.1.1.72]	COG2189	Adenine specific DNA methylase Mod	pfam01555	N6_N4_Mtase	NA	NA	NA	NA	2643611886	Ga0102008_10001349	OG0004755	No	NA
347	Ga0102008_10001	img_core_v400	CDS	365729	367543	.	-	0	ID=2643611887;locus_tag=Ga0102008_10001350;product=UvrD-like helicase C-terminal domain-containing protein	NA	NA	NA	NA	pfam08378|pfam13361	NERD|UvrD_C	NA	NA	NA	NA	2643611887	Ga0102008_10001350	OG0004666	No	NA
348	Ga0102008_10001	img_core_v400	CDS	367843	370275	.	-	0	ID=2643611888;locus_tag=Ga0102008_10001351;product=hypothetical protein	NA	NA	NA	NA	NA	NA	NA	NA	NA	NA	2643611888	Ga0102008_10001351	OG0007124	No	NA
349	Ga0102008_10001	img_core_v400	CDS	370277	371338	.	-	0	ID=2643611889;locus_tag=Ga0102008_10001352;product=hypothetical protein	NA	NA	NA	NA	NA	NA	NA	NA	NA	NA	2643611889	Ga0102008_10001352	OG0007123	No	NA
350	Ga0102008_10001	img_core_v400	CDS	371719	372651	.	-	0	ID=2643611890;locus_tag=Ga0102008_10001353;product=Putative SOS response-associated peptidase YedK	NA	NA	COG2135	Putative SOS response-associated peptidase YedK	pfam02586	SRAP	NA	NA	NA	NA	2643611890	Ga0102008_10001353	OG0007498	No	NA
351	Ga0102008_10001	img_core_v400	CDS	372810	373652	.	+	0	ID=2643611891;locus_tag=Ga0102008_10001354;product=protein ImuA	K14160	protein ImuA	NA	NA	NA	NA	NA	NA	NA	NA	2643611891	Ga0102008_10001354	OG0007499	No	NA
352	Ga0102008_10001	img_core_v400	CDS	373594	374949	.	+	0	ID=2643611892;locus_tag=Ga0102008_10001355;product=protein ImuB	K14161	protein ImuB	COG0389	Nucleotidyltransferase/DNA polymerase involved in DNA repair	NA	NA	NA	NA	NA	NA	2643611892	Ga0102008_10001355	OG0007500	No	NA
353	Ga0102008_10001	img_core_v400	CDS	374960	378082	.	+	0	ID=2643611893;locus_tag=Ga0102008_10001356;product=error-prone DNA polymerase	K14162	error-prone DNA polymerase [EC:2.7.7.7]	COG0587	DNA polymerase III, alpha subunit	pfam02811|pfam07733|pfam14579	PHP|DNA_pol3_alpha|HHH_6	TIGR00594	DNA-directed DNA polymerase III (polc)	NA	NA	2643611893	Ga0102008_10001356	OG0000224	No	NA
354	Ga0102008_10001	img_core_v400	CDS	378706	379227	.	+	0	ID=2643611894;locus_tag=Ga0102008_10001357;product=Helix-turn-helix	NA	NA	NA	NA	pfam01381|pfam07883	HTH_3|Cupin_2	NA	NA	NA	NA	2643611894	Ga0102008_10001357	OG0000002	No	NA
355	Ga0102008_10001	img_core_v400	CDS	379364	379582	.	+	0	ID=2643611895;locus_tag=Ga0102008_10001358;product=IS66 C-terminal element	NA	NA	NA	NA	pfam13817	DDE_Tnp_IS66_C	NA	NA	NA	NA	2643611895	Ga0102008_10001358	OG0006113	No	NA
356	Ga0102008_10001	img_core_v400	CDS	379611	380129	.	+	0	ID=2643611896;locus_tag=Ga0102008_10001359;product=hypothetical protein	NA	NA	NA	NA	NA	NA	NA	NA	NA	NA	2643611896	Ga0102008_10001359	OG0006112	No	NA
357	Ga0102008_10001	img_core_v400	CDS	380229	380591	.	-	0	ID=2643611897;locus_tag=Ga0102008_10001360;product=DNA-binding transcriptional regulator, XRE-family HTH domain	NA	NA	COG1476	DNA-binding transcriptional regulator, XRE-family HTH domain	pfam12844	HTH_19	NA	NA	NA	NA	2643611897	Ga0102008_10001360	OG0006111	No	NA
358	Ga0102008_10001	img_core_v400	CDS	380920	381441	.	+	0	ID=2643611898;locus_tag=Ga0102008_10001361;product=Helix-turn-helix	NA	NA	NA	NA	pfam01381|pfam07883	HTH_3|Cupin_2	NA	NA	NA	NA	2643611898	Ga0102008_10001361	OG0000002	No	NA
359	Ga0102008_10001	img_core_v400	CDS	382277	382858	.	+	0	ID=2643611899;locus_tag=Ga0102008_10001362;product=hypothetical protein	NA	NA	NA	NA	NA	NA	NA	NA	NA	NA	2643611899	Ga0102008_10001362	OG0000086	Yes	Hotspot10
360	Ga0102008_10001	img_core_v400	CDS	382851	383957	.	+	0	ID=2643611900;locus_tag=Ga0102008_10001363;product=Relaxase/Mobilisation nuclease domain-containing protein	NA	NA	NA	NA	pfam03432	Relaxase	NA	NA	NA	NA	2643611900	Ga0102008_10001363	OG0000022	Yes	Hotspot10
361	Ga0102008_10001	img_core_v400	CDS	383943	384071	.	-	0	ID=2643611901;locus_tag=Ga0102008_10001364;product=primary-amine oxidase	K00276	primary-amine oxidase [EC:1.4.3.21]	NA	NA	pfam01179	Cu_amine_oxid	NA	NA	NA	NA	2643611901	Ga0102008_10001364	OG0007501	No	NA
362	Ga0102008_10001	img_core_v400	CDS	384272	385528	.	-	0	ID=2643611902;locus_tag=Ga0102008_10001365;product=LacI family transcriptional regulator	K02529	LacI family transcriptional regulator	COG1609	DNA-binding transcriptional regulator, LacI/PurR family	pfam00356|pfam13377	LacI|Peripla_BP_3	NA	NA	NA	NA	2643611902	Ga0102008_10001365	OG0007502	No	NA
363	Ga0102008_10001	img_core_v400	CDS	385776	386738	.	+	0	ID=2643611903;locus_tag=Ga0102008_10001366;product=Kynurenine formamidase	NA	NA	COG1878	Kynurenine formamidase	pfam04199	Cyclase	NA	NA	NA	NA	2643611903	Ga0102008_10001366	OG0007503	No	NA
364	Ga0102008_10001	img_core_v400	CDS	386829	387950	.	+	0	ID=2643611904;locus_tag=Ga0102008_10001367;product=ribose transport system substrate-binding protein	K10439	ribose transport system substrate-binding protein	COG1879	ABC-type sugar transport system, periplasmic component, contains N-terminal xre family HTH domain	pfam13407	Peripla_BP_4	NA	NA	cleavage	1	2643611904	Ga0102008_10001367	OG0007504	No	NA
365	Ga0102008_10001	img_core_v400	CDS	387986	389545	.	+	0	ID=2643611905;locus_tag=Ga0102008_10001368;product=ribose transport system ATP-binding protein	K10441	ribose transport system ATP-binding protein [EC:3.6.3.17]	COG1129	ABC-type sugar transport system, ATPase component	pfam00005	ABC_tran	NA	NA	NA	NA	2643611905	Ga0102008_10001368	OG0007505	No	NA
366	Ga0102008_10001	img_core_v400	CDS	389542	391581	.	+	0	ID=2643611906;locus_tag=Ga0102008_10001369;product=ribose transport system permease protein	K10440	ribose transport system permease protein	COG1172	Ribose/xylose/arabinose/galactoside ABC-type transport system, permease component	pfam02653	BPD_transp_2	NA	NA	NA	NA	2643611906	Ga0102008_10001369	OG0007506	No	NA
367	Ga0102008_10001	img_core_v400	CDS	391951	393174	.	+	0	ID=2643611907;locus_tag=Ga0102008_10001370;product=Pimeloyl-ACP methyl ester carboxylesterase	NA	NA	COG0596	Pimeloyl-ACP methyl ester carboxylesterase	pfam12697	Abhydrolase_6	NA	NA	NA	NA	2643611907	Ga0102008_10001370	OG0007507	No	NA
368	Ga0102008_10001	img_core_v400	CDS	393277	394098	.	+	0	ID=2643611908;locus_tag=Ga0102008_10001371;product=Pimeloyl-ACP methyl ester carboxylesterase	NA	NA	COG0596	Pimeloyl-ACP methyl ester carboxylesterase	pfam12697	Abhydrolase_6	NA	NA	NA	NA	2643611908	Ga0102008_10001371	OG0007508	No	NA
369	Ga0102008_10001	img_core_v400	CDS	394444	395373	.	+	0	ID=2643611909;locus_tag=Ga0102008_10001372;product=Acetyl esterase/lipase	NA	NA	COG0657	Acetyl esterase/lipase	pfam07859	Abhydrolase_3	NA	NA	NA	NA	2643611909	Ga0102008_10001372	OG0007509	No	NA
370	Ga0102008_10001	img_core_v400	CDS	395520	396305	.	-	0	ID=2643611910;locus_tag=Ga0102008_10001373;product=DNA-binding transcriptional regulator, GntR family	NA	NA	COG1802	DNA-binding transcriptional regulator, GntR family	pfam00392|pfam07729	GntR|FCD	NA	NA	NA	NA	2643611910	Ga0102008_10001373	OG0007510	No	NA
371	Ga0102008_10001	img_core_v400	CDS	396736	397560	.	+	0	ID=2643611911;locus_tag=Ga0102008_10001374;product=3-hydroxyacyl-CoA dehydrogenase, C-terminal domain	NA	NA	NA	NA	pfam00725|pfam02737	3HCDH|3HCDH_N	NA	NA	NA	NA	2643611911	Ga0102008_10001374	OG0007511	No	NA
372	Ga0102008_10001	img_core_v400	CDS	397587	398513	.	+	0	ID=2643611912;locus_tag=Ga0102008_10001375;product=Uncharacterized conserved protein, DUF849 family	NA	NA	COG3246	Uncharacterized conserved protein, DUF849 family	pfam05853	Kce	NA	NA	NA	NA	2643611912	Ga0102008_10001375	OG0007512	No	NA
373	Ga0102008_10001	img_core_v400	CDS	398654	399646	.	+	0	ID=2643611913;locus_tag=Ga0102008_10001376;product=Tripartite-type tricarboxylate transporter, receptor component TctC	NA	NA	COG3181	Tripartite-type tricarboxylate transporter, receptor component TctC	pfam03401	TctC	NA	NA	cleavage	1	2643611913	Ga0102008_10001376	OG0007513	No	NA
374	Ga0102008_10001	img_core_v400	CDS	399784	400566	.	+	0	ID=2643611914;locus_tag=Ga0102008_10001377;product=hypothetical protein	K00540	NA	COG1028	NAD(P)-dependent dehydrogenase, short-chain alcohol dehydrogenase family	pfam00106	adh_short	NA	NA	NA	NA	2643611914	Ga0102008_10001377	OG0001907	No	NA
375	Ga0102008_10001	img_core_v400	CDS	400792	401667	.	+	0	ID=2643611915;locus_tag=Ga0102008_10001378;product=Sugar lactone lactonase YvrE	NA	NA	COG3386	Sugar lactone lactonase YvrE	pfam08450	SGL	NA	NA	NA	NA	2643611915	Ga0102008_10001378	OG0000095	No	NA
376	Ga0102008_10001	img_core_v400	CDS	401904	403112	.	+	0	ID=2643611916;locus_tag=Ga0102008_10001379;product=branched-chain amino acid transport system substrate-binding protein	K01999	branched-chain amino acid transport system substrate-binding protein	COG0683	ABC-type branched-chain amino acid transport system, periplasmic component	pfam13458	Peripla_BP_6	NA	NA	cleavage	1	2643611916	Ga0102008_10001379	OG0007514	No	NA
377	Ga0102008_10001	img_core_v400	CDS	403174	404046	.	+	0	ID=2643611917;locus_tag=Ga0102008_10001380;product=branched-chain amino acid transport system permease protein	K01997	branched-chain amino acid transport system permease protein	COG0559	Branched-chain amino acid ABC-type transport system, permease component	pfam02653	BPD_transp_2	NA	NA	NA	NA	2643611917	Ga0102008_10001380	OG0000030	No	NA
378	Ga0102008_10001	img_core_v400	CDS	404065	405861	.	+	0	ID=2643611918;locus_tag=Ga0102008_10001381;product=branched-chain amino acid transport system permease protein	K01998	branched-chain amino acid transport system permease protein	COG0411	ABC-type branched-chain amino acid transport system, ATPase component	pfam00005|pfam02653|pfam12399	ABC_tran|BPD_transp_2|BCA_ABC_TP_C	NA	NA	NA	NA	2643611918	Ga0102008_10001381	OG0007515	No	NA
379	Ga0102008_10001	img_core_v400	CDS	405845	406549	.	+	0	ID=2643611919;locus_tag=Ga0102008_10001382;product=branched-chain amino acid transport system ATP-binding protein	K01996	branched-chain amino acid transport system ATP-binding protein	COG0410	ABC-type branched-chain amino acid transport system, ATPase component	pfam00005	ABC_tran	NA	NA	NA	NA	2643611919	Ga0102008_10001382	OG0007516	No	NA
380	Ga0102008_10001	img_core_v400	CDS	406590	407330	.	+	0	ID=2643611920;locus_tag=Ga0102008_10001383;product=3-oxoacyl-[acyl-carrier protein] reductase	K00059	3-oxoacyl-[acyl-carrier protein] reductase [EC:1.1.1.100]	COG1028	NAD(P)-dependent dehydrogenase, short-chain alcohol dehydrogenase family	pfam00106	adh_short	NA	NA	NA	NA	2643611920	Ga0102008_10001383	OG0007517	No	NA
381	Ga0102008_10001	img_core_v400	CDS	407354	408799	.	+	0	ID=2643611921;locus_tag=Ga0102008_10001384;product=aldehyde dehydrogenase (NAD+)	K00128	aldehyde dehydrogenase (NAD+) [EC:1.2.1.3]	COG1012	Acyl-CoA reductase or other NAD-dependent aldehyde dehydrogenase	pfam00171	Aldedh	NA	NA	NA	NA	2643611921	Ga0102008_10001384	OG0000207	No	NA
382	Ga0102008_10001	img_core_v400	CDS	408801	409613	.	+	0	ID=2643611922;locus_tag=Ga0102008_10001385;product=shikimate dehydrogenase	K00014	shikimate dehydrogenase [EC:1.1.1.25]	COG0169	Shikimate 5-dehydrogenase	pfam01488|pfam08501	Shikimate_DH|Shikimate_dh_N	TIGR00507	shikimate dehydrogenase	NA	NA	2643611922	Ga0102008_10001385	OG0007518	No	NA
383	Ga0102008_10001	img_core_v400	CDS	409610	411010	.	+	0	ID=2643611923;locus_tag=Ga0102008_10001386;product=FAD/FMN-containing dehydrogenase	NA	NA	COG0277	FAD/FMN-containing dehydrogenase	pfam01565|pfam02913	FAD_binding_4|FAD-oxidase_C	NA	NA	NA	NA	2643611923	Ga0102008_10001386	OG0007519	No	NA
384	Ga0102008_10001	img_core_v400	CDS	411014	412615	.	+	0	ID=2643611924;locus_tag=Ga0102008_10001387;product=Choline dehydrogenase	NA	NA	COG2303	Choline dehydrogenase or related flavoprotein	pfam00732|pfam05199	GMC_oxred_N|GMC_oxred_C	NA	NA	NA	NA	2643611924	Ga0102008_10001387	OG0007520	No	NA
385	Ga0102008_10001	img_core_v400	CDS	412642	413700	.	+	0	ID=2643611925;locus_tag=Ga0102008_10001388;product=LacI family transcriptional regulator	K02529	LacI family transcriptional regulator	COG1609	DNA-binding transcriptional regulator, LacI/PurR family	pfam00356|pfam13377	LacI|Peripla_BP_3	NA	NA	NA	NA	2643611925	Ga0102008_10001388	OG0007521	No	NA
386	Ga0102008_10001	img_core_v400	CDS	413786	414859	.	-	0	ID=2643611926;locus_tag=Ga0102008_10001389;product=AraC-type DNA-binding protein	NA	NA	COG2207	AraC-type DNA-binding domain and AraC-containing proteins	pfam12625|pfam12833	Arabinose_bd|HTH_18	NA	NA	NA	NA	2643611926	Ga0102008_10001389	OG0007522	No	NA
387	Ga0102008_10001	img_core_v400	CDS	415040	415909	.	+	0	ID=2643611927;locus_tag=Ga0102008_10001390;product=taurine dioxygenase	K03119	taurine dioxygenase [EC:1.14.11.17]	COG2175	Taurine dioxygenase, alpha-ketoglutarate-dependent	pfam02668	TauD	NA	NA	NA	NA	2643611927	Ga0102008_10001390	OG0007523	No	NA
388	Ga0102008_10001	img_core_v400	CDS	415934	416248	.	+	0	ID=2643611928;locus_tag=Ga0102008_10001391;product=conserved hypothetical protein	NA	NA	NA	NA	pfam07110	EthD	TIGR02118	conserved hypothetical protein	NA	NA	2643611928	Ga0102008_10001391	OG0007524	No	NA
389	Ga0102008_10001	img_core_v400	CDS	416338	417951	.	+	0	ID=2643611929;locus_tag=Ga0102008_10001392;product=all-trans-retinol 13,14-reductase	K09516	all-trans-retinol 13,14-reductase [EC:1.3.99.23]	COG1233	Phytoene dehydrogenase-related protein	pfam01593	Amino_oxidase	NA	NA	NA	NA	2643611929	Ga0102008_10001392	OG0007525	No	NA
390	Ga0102008_10001	img_core_v400	CDS	418030	418422	.	-	0	ID=2643611930;locus_tag=Ga0102008_10001393;product=hypothetical protein	K06893	NA	COG3631	Ketosteroid isomerase-related protein	pfam12680	SnoaL_2	NA	NA	NA	NA	2643611930	Ga0102008_10001393	OG0007526	No	NA
391	Ga0102008_10001	img_core_v400	CDS	418427	419326	.	-	0	ID=2643611931;locus_tag=Ga0102008_10001394;product=Tat (twin-arginine translocation) pathway signal sequence	NA	NA	COG0491	Glyoxylase or a related metal-dependent hydrolase, beta-lactamase superfamily II	pfam00753	Lactamase_B	TIGR01409	Tat (twin-arginine translocation) pathway signal sequence	NA	NA	2643611931	Ga0102008_10001394	OG0007527	No	NA
392	Ga0102008_10001	img_core_v400	CDS	419390	420028	.	-	0	ID=2643611932;locus_tag=Ga0102008_10001395;product=putative protein-disulfide isomerase	K07396	putative protein-disulfide isomerase	COG3531	Predicted protein-disulfide isomerase , contains CxxC motif	pfam01323	DSBA	NA	NA	NA	NA	2643611932	Ga0102008_10001395	OG0007528	No	NA
393	Ga0102008_10001	img_core_v400	CDS	420169	421059	.	+	0	ID=2643611933;locus_tag=Ga0102008_10001396;product=DNA-binding transcriptional regulator, LysR family	NA	NA	COG0583	DNA-binding transcriptional regulator, LysR family	pfam00126|pfam03466	HTH_1|LysR_substrate	NA	NA	NA	NA	2643611933	Ga0102008_10001396	OG0007529	No	NA
394	Ga0102008_10001	img_core_v400	CDS	421425	421871	.	+	0	ID=2643611934;locus_tag=Ga0102008_10001397;product=Rrf2 family protein	NA	NA	COG1959	DNA-binding transcriptional regulator, IscR family	pfam02082	Rrf2	TIGR00738	Rrf2 family protein	NA	NA	2643611934	Ga0102008_10001397	OG0007530	No	NA
395	Ga0102008_10001	img_core_v400	CDS	422021	422668	.	+	0	ID=2643611935;locus_tag=Ga0102008_10001398;product=hypothetical protein	K06988	NA	COG2085	Predicted dinucleotide-binding enzyme	pfam03807	F420_oxidored	NA	NA	NA	NA	2643611935	Ga0102008_10001398	OG0007531	No	NA
396	Ga0102008_10001	img_core_v400	CDS	422840	423511	.	+	0	ID=2643611936;locus_tag=Ga0102008_10001399;product=Dihydrodipicolinate reductase, C-terminus	NA	NA	NA	NA	pfam05173	DapB_C	NA	NA	NA	NA	2643611936	Ga0102008_10001399	OG0007532	No	NA
397	Ga0102008_10001	img_core_v400	CDS	424442	424693	.	+	0	ID=2643611937;locus_tag=Ga0102008_10001400;product=Predicted DNA-binding transcriptional regulator AlpA	NA	NA	COG3311	Predicted DNA-binding transcriptional regulator AlpA	pfam05930	Phage_AlpA	NA	NA	NA	NA	2643611937	Ga0102008_10001400	OG0005005	No	NA
398	Ga0102008_10001	img_core_v400	CDS	425101	425451	.	+	0	ID=2643611938;locus_tag=Ga0102008_10001401;product=Ketosteroid isomerase-related protein	NA	NA	COG3631	Ketosteroid isomerase-related protein	pfam12680	SnoaL_2	NA	NA	NA	NA	2643611938	Ga0102008_10001401	OG0004599	No	NA
399	Ga0102008_10001	img_core_v400	CDS	425597	426088	.	+	0	ID=2643611939;locus_tag=Ga0102008_10001402;product=Ribosomal protein S18 acetylase RimI	NA	NA	COG0456	Ribosomal protein S18 acetylase RimI and related acetyltransferases	pfam00583	Acetyltransf_1	NA	NA	NA	NA	2643611939	Ga0102008_10001402	OG0004641	No	NA
400	Ga0102008_10001	img_core_v400	CDS	426404	427075	.	+	0	ID=2643611940;locus_tag=Ga0102008_10001403;product=hypothetical protein	NA	NA	NA	NA	NA	NA	NA	NA	NA	NA	2643611940	Ga0102008_10001403	OG0006084	No	NA
401	Ga0102008_10001	img_core_v400	CDS	427250	427399	.	-	0	ID=2643611941;locus_tag=Ga0102008_10001404;product=hypothetical protein	NA	NA	NA	NA	NA	NA	NA	NA	NA	NA	2643611941	Ga0102008_10001404	OG0007533	No	NA
402	Ga0102008_10001	img_core_v400	CDS	427423	428271	.	-	0	ID=2643611942;locus_tag=Ga0102008_10001405;product=Nucleotidyl transferase AbiEii toxin, Type IV TA system	NA	NA	NA	NA	pfam08843	AbiEii	NA	NA	NA	NA	2643611942	Ga0102008_10001405	OG0006086	No	NA
403	Ga0102008_10001	img_core_v400	CDS	428268	429125	.	-	0	ID=2643611943;locus_tag=Ga0102008_10001406;product=Transcriptional regulator, AbiEi antitoxin, Type IV TA system	NA	NA	NA	NA	pfam13338	AbiEi_4	NA	NA	NA	NA	2643611943	Ga0102008_10001406	OG0006085	No	NA
404	Ga0102008_10001	img_core_v400	CDS	429676	429813	.	+	0	ID=2643611944;locus_tag=Ga0102008_10001407;product=hypothetical protein	NA	NA	NA	NA	NA	NA	NA	NA	NA	NA	2643611944	Ga0102008_10001407	OG0005925	No	NA
405	Ga0102008_10001	img_core_v400	CDS	430082	431311	.	-	0	ID=2643611945;locus_tag=Ga0102008_10001408;product=Integrase	NA	NA	COG0582	Integrase	pfam00589|pfam13356	Phage_integrase|DUF4102	NA	NA	NA	NA	2643611945	Ga0102008_10001408	OG0000010	No	NA
406	Ga0102008_10001	img_core_v400	tRNA	431487	431561	.	-	0	ID=2643611946;locus_tag=Ga0102008_10001409	NA	NA	NA	NA	NA	NA	NA	NA	NA	NA	2643611946	ID=2643611946;locus_tag=Ga0102008_10001409	NA	No	NA
407	Ga0102008_10001	img_core_v400	CDS	431617	431853	.	-	0	ID=2643611947;locus_tag=Ga0102008_10001410;product=hypothetical protein	NA	NA	NA	NA	NA	NA	NA	NA	NA	NA	2643611947	Ga0102008_10001410	OG0005924	No	NA
408	Ga0102008_10001	img_core_v400	CDS	432167	433192	.	+	0	ID=2643611948;locus_tag=Ga0102008_10001411;product=Tripartite-type tricarboxylate transporter, receptor component TctC	NA	NA	COG3181	Tripartite-type tricarboxylate transporter, receptor component TctC	pfam03401	TctC	NA	NA	cleavage	1	2643611948	Ga0102008_10001411	OG0004113	Yes	Hotspot11
409	Ga0102008_10001	img_core_v400	CDS	433307	433831	.	+	0	ID=2643611949;locus_tag=Ga0102008_10001412;product=Tripartite tricarboxylate transporter TctB family protein	NA	NA	NA	NA	pfam07331	TctB	NA	NA	NA	NA	2643611949	Ga0102008_10001412	OG0004112	No	NA
410	Ga0102008_10001	img_core_v400	CDS	433853	435382	.	+	0	ID=2643611950;locus_tag=Ga0102008_10001413;product=putative tricarboxylic transport membrane protein	K07793	putative tricarboxylic transport membrane protein	COG3333	TctA family transporter	pfam01970	TctA	NA	NA	NA	NA	2643611950	Ga0102008_10001413	OG0004111	Yes	Hotspot11
411	Ga0102008_10001	img_core_v400	CDS	435398	436234	.	+	0	ID=2643611951;locus_tag=Ga0102008_10001414;product=Cytidylate kinase	NA	NA	COG1102	Cytidylate kinase	pfam04972|pfam13189	BON|Cytidylate_kin2	NA	NA	NA	NA	2643611951	Ga0102008_10001414	OG0004110	Yes	Hotspot11
412	Ga0102008_10001	img_core_v400	CDS	436249	436857	.	-	0	ID=2643611952;locus_tag=Ga0102008_10001415;product=cAMP-binding domain of CRP or a regulatory subunit of cAMP-dependent protein kinases	NA	NA	COG0664	cAMP-binding domain of CRP or a regulatory subunit of cAMP-dependent protein kinases	pfam00027	cNMP_binding	NA	NA	NA	NA	2643611952	Ga0102008_10001415	OG0004109	Yes	Hotspot11
413	Ga0102008_10001	img_core_v400	CDS	437014	438843	.	+	0	ID=2643611953;locus_tag=Ga0102008_10001416;product=oxalyl-CoA decarboxylase	K01577	oxalyl-CoA decarboxylase [EC:4.1.1.8]	COG0028	Acetolactate synthase large subunit or other thiamine pyrophosphate-requiring enzyme	pfam00205|pfam02775|pfam02776	TPP_enzyme_M|TPP_enzyme_C|TPP_enzyme_N	TIGR03254	oxalyl-CoA decarboxylase	NA	NA	2643611953	Ga0102008_10001416	OG0004108	No	NA
414	Ga0102008_10001	img_core_v400	CDS	438870	440141	.	+	0	ID=2643611954;locus_tag=Ga0102008_10001417;product=formyl-CoA transferase	K07749	formyl-CoA transferase [EC:2.8.3.16]	COG1804	Crotonobetainyl-CoA:carnitine CoA-transferase CaiB and related acyl-CoA transferases	pfam02515	CoA_transf_3	TIGR03253	formyl-CoA transferase	NA	NA	2643611954	Ga0102008_10001417	OG0004107	No	NA
415	Ga0102008_10001	img_core_v400	CDS	440214	440651	.	+	0	ID=2643611955;locus_tag=Ga0102008_10001418;product=PAS domain S-box-containing protein	NA	NA	NA	NA	pfam00989	PAS	TIGR00229	PAS domain S-box	NA	NA	2643611955	Ga0102008_10001418	OG0004106	No	NA
416	Ga0102008_10001	img_core_v400	CDS	440651	441901	.	+	0	ID=2643611956;locus_tag=Ga0102008_10001419;product=formyl-CoA transferase	K07749	formyl-CoA transferase [EC:2.8.3.16]	COG1804	Crotonobetainyl-CoA:carnitine CoA-transferase CaiB and related acyl-CoA transferases	pfam02515	CoA_transf_3	TIGR03253	formyl-CoA transferase	NA	NA	2643611956	Ga0102008_10001419	OG0004105	No	NA
417	Ga0102008_10001	img_core_v400	CDS	442110	442439	.	+	0	ID=2643611957;locus_tag=Ga0102008_10001420;product=hypothetical protein	NA	NA	NA	NA	NA	NA	NA	NA	NA	NA	2643611957	Ga0102008_10001420	OG0004104	Yes	Hotspot11
418	Ga0102008_10001	img_core_v400	CDS	442448	443617	.	+	0	ID=2643611958;locus_tag=Ga0102008_10001421;product=succinyl-CoA synthetase beta subunit	K01903	succinyl-CoA synthetase beta subunit [EC:6.2.1.5]	COG0045	Succinyl-CoA synthetase, beta subunit	pfam00549|pfam08442	Ligase_CoA|ATP-grasp_2	TIGR01016	succinyl-CoA synthetase, beta subunit	NA	NA	2643611958	Ga0102008_10001421	OG0000045	No	NA
419	Ga0102008_10001	img_core_v400	CDS	443942	444841	.	+	0	ID=2643611959;locus_tag=Ga0102008_10001422;product=succinyl-CoA synthetase alpha subunit	K01902	succinyl-CoA synthetase alpha subunit [EC:6.2.1.5]	COG0074	Succinyl-CoA synthetase, alpha subunit	pfam00549|pfam02629	Ligase_CoA|CoA_binding	TIGR01019	succinyl-CoA synthetase, alpha subunit	NA	NA	2643611959	Ga0102008_10001422	OG0000046	No	NA
420	Ga0102008_10001	img_core_v400	CDS	444885	445667	.	+	0	ID=2643611960;locus_tag=Ga0102008_10001423;product=2-keto-4-pentenoate hydratase/2-oxohepta-3-ene-1,7-dioic acid hydratase (catechol pathway)	NA	NA	COG0179	2-keto-4-pentenoate hydratase/2-oxohepta-3-ene-1,7-dioic acid hydratase (catechol pathway)	pfam01557|pfam10370	FAA_hydrolase|DUF2437	NA	NA	NA	NA	2643611960	Ga0102008_10001423	OG0004103	Yes	Hotspot11
421	Ga0102008_10001	img_core_v400	CDS	445714	446727	.	+	0	ID=2643611961;locus_tag=Ga0102008_10001424;product=2-dehydropantoate 2-reductase	K00077	2-dehydropantoate 2-reductase [EC:1.1.1.169]	COG1893	Ketopantoate reductase	pfam02558|pfam08546	ApbA|ApbA_C	TIGR00745	2-dehydropantoate 2-reductase	NA	NA	2643611961	Ga0102008_10001424	OG0004102	No	NA
422	Ga0102008_10001	img_core_v400	CDS	446805	448220	.	+	0	ID=2643611962;locus_tag=Ga0102008_10001425;product=pyruvate kinase	K00873	pyruvate kinase [EC:2.7.1.40]	COG0469	Pyruvate kinase	pfam00224|pfam02887	PK|PK_C	TIGR01064	pyruvate kinase	NA	NA	2643611962	Ga0102008_10001425	OG0004101	No	NA
423	Ga0102008_10001	img_core_v400	CDS	448289	449236	.	+	0	ID=2643611963;locus_tag=Ga0102008_10001426;product=DNA-binding transcriptional regulator, LysR family	NA	NA	COG0583	DNA-binding transcriptional regulator, LysR family	pfam00126|pfam03466	HTH_1|LysR_substrate	NA	NA	NA	NA	2643611963	Ga0102008_10001426	OG0004100	No	NA
424	Ga0102008_10001	img_core_v400	CDS	449279	449581	.	-	0	ID=2643611964;locus_tag=Ga0102008_10001427;product=hypothetical protein	NA	NA	NA	NA	NA	NA	NA	NA	NA	NA	2643611964	Ga0102008_10001427	OG0004099	Yes	Hotspot11
425	Ga0102008_10001	img_core_v400	CDS	449918	451243	.	+	0	ID=2643611965;locus_tag=Ga0102008_10001428;product=MFS transporter, OFA family, oxalate/formate antiporter	K08177	MFS transporter, OFA family, oxalate/formate antiporter	COG2223	Nitrate/nitrite transporter NarK	pfam07690	MFS_1	TIGR04259	oxalate/formate antiporter	NA	NA	2643611965	Ga0102008_10001428	OG0004098	No	NA
426	Ga0102008_10001	img_core_v400	CDS	451292	451528	.	-	0	ID=2643611966;locus_tag=Ga0102008_10001429;product=hypothetical protein	NA	NA	NA	NA	NA	NA	NA	NA	NA	NA	2643611966	Ga0102008_10001429	OG0005923	No	NA
427	Ga0102008_10001	img_core_v400	CDS	451642	452508	.	+	0	ID=2643611967;locus_tag=Ga0102008_10001430;product=DNA-binding transcriptional regulator, LysR family	NA	NA	COG0583	DNA-binding transcriptional regulator, LysR family	pfam00126|pfam03466	HTH_1|LysR_substrate	NA	NA	NA	NA	2643611967	Ga0102008_10001430	OG0005922	No	NA
428	Ga0102008_10001	img_core_v400	CDS	452505	452807	.	-	0	ID=2643611968;locus_tag=Ga0102008_10001431;product=hypothetical protein	NA	NA	NA	NA	NA	NA	NA	NA	NA	NA	2643611968	Ga0102008_10001431	OG0004097	Yes	Hotspot11
429	Ga0102008_10001	img_core_v400	CDS	452884	456963	.	-	0	ID=2643611969;locus_tag=Ga0102008_10001432;product=translocation and assembly module TamB	K09800	translocation and assembly module TamB	COG2911	Autotransporter translocation and assembly factor TamB	pfam04357	DUF490	NA	NA	NA	NA	2643611969	Ga0102008_10001432	OG0004096	Yes	Hotspot11
430	Ga0102008_10001	img_core_v400	CDS	456978	458909	.	-	0	ID=2643611970;locus_tag=Ga0102008_10001433;product=translocation and assembly module TamA	K07278	translocation and assembly module TamA	COG0729	Outer membrane translocation and assembly module TamA	pfam01103	Bac_surface_Ag	NA	NA	NA	NA	2643611970	Ga0102008_10001433	OG0004095	No	NA
431	Ga0102008_10001	img_core_v400	CDS	458981	460168	.	-	0	ID=2643611971;locus_tag=Ga0102008_10001434;product=hypothetical protein	K09989	hypothetical protein	COG3825	Uncharacterized conserved protein, contains von Willebrand factor type A (vWA) domain	pfam05762	VWA_CoxE	NA	NA	NA	NA	2643611971	Ga0102008_10001434	OG0004094	No	NA
432	Ga0102008_10001	img_core_v400	CDS	460194	460790	.	-	0	ID=2643611972;locus_tag=Ga0102008_10001435;product=Protein N-acetyltransferase, RimJ/RimL family	NA	NA	COG1670	Protein N-acetyltransferase, RimJ/RimL family	pfam13302	Acetyltransf_3	NA	NA	NA	NA	2643611972	Ga0102008_10001435	OG0004093	No	NA
433	Ga0102008_10001	img_core_v400	CDS	460810	461664	.	-	0	ID=2643611973;locus_tag=Ga0102008_10001436;product=MoxR-like ATPase	NA	NA	COG0714	MoxR-like ATPase	pfam00004	AAA	NA	NA	NA	NA	2643611973	Ga0102008_10001436	OG0004092	No	NA
434	Ga0102008_10001	img_core_v400	CDS	461827	462519	.	+	0	ID=2643611974;locus_tag=Ga0102008_10001437;product=Cytochrome c553	NA	NA	COG2863	Cytochrome c553	pfam00034|pfam13442	Cytochrom_C|Cytochrome_CBB3	NA	NA	cleavage	1	2643611974	Ga0102008_10001437	OG0004091	No	NA
435	Ga0102008_10001	img_core_v400	CDS	462591	463199	.	-	0	ID=2643611975;locus_tag=Ga0102008_10001438;product=protocatechuate 3,4-dioxygenase alpha subunit	K00448	protocatechuate 3,4-dioxygenase, alpha subunit [EC:1.13.11.3]	COG3485	Protocatechuate 3,4-dioxygenase beta subunit	pfam00775	Dioxygenase_C	TIGR02423	protocatechuate 3,4-dioxygenase, alpha subunit	NA	NA	2643611975	Ga0102008_10001438	OG0004090	No	NA
436	Ga0102008_10001	img_core_v400	CDS	463220	463936	.	-	0	ID=2643611976;locus_tag=Ga0102008_10001439;product=protocatechuate 3,4-dioxygenase beta subunit	K00449	protocatechuate 3,4-dioxygenase, beta subunit [EC:1.13.11.3]	COG3485	Protocatechuate 3,4-dioxygenase beta subunit	pfam00775|pfam12391	Dioxygenase_C|PCDO_beta_N	TIGR02422	protocatechuate 3,4-dioxygenase, beta subunit	NA	NA	2643611976	Ga0102008_10001439	OG0004089	No	NA
437	Ga0102008_10001	img_core_v400	CDS	464044	465030	.	+	0	ID=2643611977;locus_tag=Ga0102008_10001440;product=DNA-binding transcriptional regulator, LysR family	NA	NA	COG0583	DNA-binding transcriptional regulator, LysR family	pfam00126|pfam03466	HTH_1|LysR_substrate	NA	NA	NA	NA	2643611977	Ga0102008_10001440	OG0004088	Yes	Hotspot12
438	Ga0102008_10001	img_core_v400	CDS	465027	465461	.	-	0	ID=2643611978;locus_tag=Ga0102008_10001441;product=protein of unknown function (DUF1841)	NA	NA	NA	NA	pfam08897	DUF1841	NA	NA	NA	NA	2643611978	Ga0102008_10001441	OG0004087	Yes	Hotspot12
439	Ga0102008_10001	img_core_v400	CDS	465748	468846	.	+	0	ID=2643611979;locus_tag=Ga0102008_10001442;product=hypothetical protein	NA	NA	NA	NA	NA	NA	NA	NA	NA	NA	2643611979	Ga0102008_10001442	OG0000111	Yes	Hotspot12
440	Ga0102008_10001	img_core_v400	CDS	468930	469433	.	+	0	ID=2643611980;locus_tag=Ga0102008_10001443;product=peptidoglycan-associated lipoprotein	K03640	peptidoglycan-associated lipoprotein	COG2885	Outer membrane protein OmpA and related peptidoglycan-associated (lipo)proteins	pfam00691	OmpA	TIGR02802	peptidoglycan-associated lipoprotein	cleavage	1	2643611980	Ga0102008_10001443	OG0004086	Yes	Hotspot12
441	Ga0102008_10001	img_core_v400	CDS	469512	472586	.	+	0	ID=2643611981;locus_tag=Ga0102008_10001444;product=UDP-N-acetylmuramyl pentapeptide synthase	NA	NA	COG0770	UDP-N-acetylmuramyl pentapeptide synthase	pfam02875|pfam08245	Mur_ligase_C|Mur_ligase_M	NA	NA	NA	NA	2643611981	Ga0102008_10001444	OG0004085	Yes	Hotspot12
442	Ga0102008_10001	img_core_v400	CDS	472583	472879	.	+	0	ID=2643611982;locus_tag=Ga0102008_10001445;product=hypothetical protein	NA	NA	NA	NA	NA	NA	NA	NA	NA	NA	2643611982	Ga0102008_10001445	OG0004738	No	NA
443	Ga0102008_10001	img_core_v400	CDS	472959	474800	.	+	0	ID=2643611983;locus_tag=Ga0102008_10001446;product=ATP-binding cassette, subfamily C, LapB	K12541	ATP-binding cassette, subfamily C, bacterial LapB	COG2274	ABC-type bacteriocin/lantibiotic exporters, contain an N-terminal double-glycine peptidase domain	pfam00005|pfam00664	ABC_tran|ABC_membrane	NA	NA	NA	NA	2643611983	Ga0102008_10001446	OG0004084	Yes	Hotspot12
444	Ga0102008_10001	img_core_v400	CDS	474838	476154	.	+	0	ID=2643611984;locus_tag=Ga0102008_10001447;product=membrane fusion protein, adhesin transport system	K12542	membrane fusion protein, adhesin transport system	NA	NA	pfam13437|pfam13533	HlyD_3|Biotin_lipoyl_2	TIGR01843	type I secretion membrane fusion protein, HlyD family	NA	NA	2643611984	Ga0102008_10001447	OG0000307	No	NA
445	Ga0102008_10001	img_core_v400	CDS	476151	477704	.	+	0	ID=2643611985;locus_tag=Ga0102008_10001448;product=Outer membrane protein TolC	NA	NA	COG1538	Outer membrane protein TolC	pfam02321	OEP	NA	NA	cleavage	1	2643611985	Ga0102008_10001448	OG0004083	Yes	Hotspot12
446	Ga0102008_10001	img_core_v400	CDS	477721	479157	.	-	0	ID=2643611986;locus_tag=Ga0102008_10001449;product=DNA-binding transcriptional response regulator, NtrC family, contains REC, AAA-type ATPase, and a Fis-type DNA-binding domains	NA	NA	COG2204	DNA-binding transcriptional response regulator, NtrC family, contains REC, AAA-type ATPase, and a Fis-type DNA-binding domains	pfam00158|pfam02954	Sigma54_activat|HTH_8	NA	NA	NA	NA	2643611986	Ga0102008_10001449	OG0004082	Yes	Hotspot12
447	Ga0102008_10001	img_core_v400	CDS	479212	481107	.	-	0	ID=2643611987;locus_tag=Ga0102008_10001450;product=Uncharacterized membrane protein	NA	NA	COG4655	Uncharacterized membrane protein	pfam09977	Tad_C	NA	NA	NA	NA	2643611987	Ga0102008_10001450	OG0004081	No	NA
448	Ga0102008_10001	img_core_v400	CDS	482119	482538	.	-	0	ID=2643611988;locus_tag=Ga0102008_10001451;product=Protein of unknown function (DUF3613)	NA	NA	NA	NA	pfam12266	DUF3613	NA	NA	cleavage	1	2643611988	Ga0102008_10001451	OG0004080	Yes	Hotspot12
449	Ga0102008_10001	img_core_v400	CDS	482535	483470	.	-	0	ID=2643611989;locus_tag=Ga0102008_10001452;product=hypothetical protein	NA	NA	NA	NA	NA	NA	NA	NA	NA	NA	2643611989	Ga0102008_10001452	OG0004079	No	NA
450	Ga0102008_10001	img_core_v400	CDS	483467	484426	.	-	0	ID=2643611990;locus_tag=Ga0102008_10001453;product=tight adherence protein C	K12511	tight adherence protein C	COG2064	Pilus assembly protein TadC	pfam00482	T2SSF	NA	NA	NA	NA	2643611990	Ga0102008_10001453	OG0004078	No	NA
451	Ga0102008_10001	img_core_v400	CDS	484423	485427	.	-	0	ID=2643611991;locus_tag=Ga0102008_10001454;product=tight adherence protein B	K12510	tight adherence protein B	COG4965	Flp pilus assembly protein TadB	pfam00482	T2SSF	NA	NA	NA	NA	2643611991	Ga0102008_10001454	OG0004077	No	NA
452	Ga0102008_10001	img_core_v400	CDS	485420	486736	.	-	0	ID=2643611992;locus_tag=Ga0102008_10001455;product=pilus assembly protein CpaF	K02283	pilus assembly protein CpaF	COG4962	Pilus assembly protein, ATPase of CpaF family	pfam00437	T2SSE	NA	NA	NA	NA	2643611992	Ga0102008_10001455	OG0004076	No	NA
453	Ga0102008_10001	img_core_v400	CDS	486743	488068	.	-	0	ID=2643611993;locus_tag=Ga0102008_10001456;product=pilus assembly protein CpaE	K02282	pilus assembly protein CpaE	COG4963	Flp pilus assembly protein, ATPase CpaE	pfam13614	AAA_31	NA	NA	NA	NA	2643611993	Ga0102008_10001456	OG0004075	No	NA
454	Ga0102008_10001	img_core_v400	CDS	488068	489441	.	-	0	ID=2643611994;locus_tag=Ga0102008_10001457;product=pilus assembly protein CpaC	K02280	pilus assembly protein CpaC	COG4964	Flp pilus assembly protein, secretin CpaC	pfam00263|pfam13629	Secretin|T2SS-T3SS_pil_N	NA	NA	cleavage	1	2643611994	Ga0102008_10001457	OG0004074	No	NA
455	Ga0102008_10001	img_core_v400	CDS	489490	490485	.	-	0	ID=2643611995;locus_tag=Ga0102008_10001458;product=pilus assembly protein CpaB	K02279	pilus assembly protein CpaB	COG3745	Flp pilus assembly protein CpaB	pfam08666|pfam16976	SAF|RcpC	TIGR03177	Flp pilus assembly protein CpaB	NA	NA	2643611995	Ga0102008_10001458	OG0004073	No	NA
456	Ga0102008_10001	img_core_v400	CDS	491665	493044	.	-	0	ID=2643611996;locus_tag=Ga0102008_10001459;product=L,D-transpeptidase catalytic domain	NA	NA	NA	NA	pfam03734	YkuD	NA	NA	cleavage	1	2643611996	Ga0102008_10001459	OG0004072	No	NA
457	Ga0102008_10001	img_core_v400	CDS	493104	494294	.	-	0	ID=2643611997;locus_tag=Ga0102008_10001460;product=TPR repeat-containing protein	NA	NA	NA	NA	pfam13414	TPR_11	NA	NA	cleavage	1	2643611997	Ga0102008_10001460	OG0004071	No	NA
458	Ga0102008_10001	img_core_v400	CDS	494693	495367	.	+	0	ID=2643611998;locus_tag=Ga0102008_10001461;product=DNA-binding response regulator, NarL/FixJ family, contains REC and HTH domains	NA	NA	COG2197	DNA-binding response regulator, NarL/FixJ family, contains REC and HTH domains	pfam00072|pfam00196	Response_reg|GerE	NA	NA	NA	NA	2643611998	Ga0102008_10001461	OG0003920	Yes	Hotspot13
459	Ga0102008_10001	img_core_v400	CDS	495511	496527	.	+	0	ID=2643611999;locus_tag=Ga0102008_10001462;product=Tripartite-type tricarboxylate transporter, receptor component TctC	NA	NA	COG3181	Tripartite-type tricarboxylate transporter, receptor component TctC	pfam03401	TctC	NA	NA	cleavage	1	2643611999	Ga0102008_10001462	OG0003921	Yes	Hotspot13
460	Ga0102008_10001	img_core_v400	CDS	496565	498028	.	-	0	ID=2643612000;locus_tag=Ga0102008_10001463;product=Uncharacterized conserved protein	NA	NA	COG4222	Uncharacterized conserved protein	pfam13449	Phytase-like	NA	NA	cleavage	1	2643612000	Ga0102008_10001463	OG0004754	No	NA
461	Ga0102008_10001	img_core_v400	CDS	498108	498893	.	-	0	ID=2643612001;locus_tag=Ga0102008_10001464;product=IclR family transcriptional regulator, pca regulon regulatory protein	K02624	IclR family transcriptional regulator, pca regulon regulatory protein	COG1414	DNA-binding transcriptional regulator, IclR family	pfam01614|pfam09339	IclR|HTH_IclR	TIGR02431	beta-ketoadipate pathway transcriptional regulators, PcaR/PcaU/PobR family	NA	NA	2643612001	Ga0102008_10001464	OG0003922	No	NA
462	Ga0102008_10001	img_core_v400	CDS	499059	499760	.	+	0	ID=2643612002;locus_tag=Ga0102008_10001465;product=3-oxoadipate CoA-transferase, alpha subunit	K01031	3-oxoadipate CoA-transferase, alpha subunit [EC:2.8.3.6]	COG1788	Acyl CoA:acetate/3-ketoacid CoA transferase, alpha subunit	pfam01144	CoA_trans	TIGR02429	3-oxoacid CoA-transferase, A subunit	NA	NA	2643612002	Ga0102008_10001465	OG0003923	No	NA
463	Ga0102008_10001	img_core_v400	CDS	499757	500407	.	+	0	ID=2643612003;locus_tag=Ga0102008_10001466;product=3-oxoadipate CoA-transferase, beta subunit	K01032	3-oxoadipate CoA-transferase, beta subunit [EC:2.8.3.6]	COG2057	Acyl CoA:acetate/3-ketoacid CoA transferase, beta subunit	pfam01144	CoA_trans	TIGR02428	3-oxoacid CoA-transferase, B subunit	NA	NA	2643612003	Ga0102008_10001466	OG0003924	No	NA
464	Ga0102008_10001	img_core_v400	CDS	500447	501652	.	+	0	ID=2643612004;locus_tag=Ga0102008_10001467;product=acetyl-CoA C-acetyltransferase	K00626	acetyl-CoA C-acetyltransferase [EC:2.3.1.9]	COG0183	Acetyl-CoA acetyltransferase	pfam00108|pfam02803	Thiolase_N|Thiolase_C	TIGR01930|TIGR02430	acetyl-CoA acetyltransferases|3-oxoadipyl-CoA thiolase	NA	NA	2643612004	Ga0102008_10001467	OG0003925	No	NA
465	Ga0102008_10001	img_core_v400	CDS	501652	502626	.	+	0	ID=2643612005;locus_tag=Ga0102008_10001468;product=Tripartite-type tricarboxylate transporter, receptor component TctC	NA	NA	COG3181	Tripartite-type tricarboxylate transporter, receptor component TctC	pfam03401	TctC	NA	NA	cleavage	1	2643612005	Ga0102008_10001468	OG0005903	No	NA
466	Ga0102008_10001	img_core_v400	CDS	502675	503157	.	+	0	ID=2643612006;locus_tag=Ga0102008_10001469;product=MerR family transcriptional regulator, redox-sensitive transcriptional activator SoxR	K13639	MerR family transcriptional regulator, redox-sensitive transcriptional activator SoxR	COG0789	DNA-binding transcriptional regulator, MerR family	pfam00376|pfam09278	MerR|MerR-DNA-bind	TIGR01950	redox-sensitive transcriptional activator SoxR	NA	NA	2643612006	Ga0102008_10001469	OG0004986	No	NA
467	Ga0102008_10001	img_core_v400	CDS	503138	503389	.	-	0	ID=2643612007;locus_tag=Ga0102008_10001470;product=hypothetical protein	NA	NA	NA	NA	NA	NA	NA	NA	NA	NA	2643612007	Ga0102008_10001470	OG0003926	Yes	Hotspot14
468	Ga0102008_10001	img_core_v400	CDS	503449	504189	.	-	0	ID=2643612008;locus_tag=Ga0102008_10001471;product=two-component system, OmpR family, response regulator	K02483	two-component system, OmpR family, response regulator	COG0745	DNA-binding response regulator, OmpR family, contains REC and winged-helix (wHTH) domain	pfam00072|pfam00486	Response_reg|Trans_reg_C	NA	NA	NA	NA	2643612008	Ga0102008_10001471	OG0003927	No	NA
469	Ga0102008_10001	img_core_v400	CDS	504393	504812	.	+	0	ID=2643612009;locus_tag=Ga0102008_10001472;product=peroxiredoxin, Ohr subfamily	NA	NA	COG1764	Organic hydroperoxide reductase OsmC/OhrA	pfam02566	OsmC	TIGR03561	peroxiredoxin, Ohr subfamily	NA	NA	2643612009	Ga0102008_10001472	OG0003928	No	NA
470	Ga0102008_10001	img_core_v400	CDS	504864	506237	.	+	0	ID=2643612010;locus_tag=Ga0102008_10001473;product=Signal transduction histidine kinase	NA	NA	COG0642	Signal transduction histidine kinase	pfam00672|pfam02518	HAMP|HATPase_c	NA	NA	NA	NA	2643612010	Ga0102008_10001473	OG0003929	No	NA
471	Ga0102008_10001	img_core_v400	CDS	506241	508031	.	+	0	ID=2643612011;locus_tag=Ga0102008_10001474;product=Cytochrome c biogenesis protein CcdA	NA	NA	COG0785	Cytochrome c biogenesis protein CcdA	pfam00578|pfam02683	AhpC-TSA|DsbD	NA	NA	NA	NA	2643612011	Ga0102008_10001474	OG0003930	No	NA
472	Ga0102008_10001	img_core_v400	CDS	508077	508319	.	-	0	ID=2643612012;locus_tag=Ga0102008_10001475;product=hypothetical protein	NA	NA	NA	NA	NA	NA	NA	NA	NA	NA	2643612012	Ga0102008_10001475	OG0003931	Yes	Hotspot14
473	Ga0102008_10001	img_core_v400	CDS	508461	509408	.	-	0	ID=2643612013;locus_tag=Ga0102008_10001476;product=ornithine cyclodeaminase	K01750	ornithine cyclodeaminase [EC:4.3.1.12]	COG2423	Ornithine cyclodeaminase/archaeal alanine dehydrogenase, mu-crystallin family	pfam02423	OCD_Mu_crystall	NA	NA	NA	NA	2643612013	Ga0102008_10001476	OG0003932	No	NA
474	Ga0102008_10001	img_core_v400	CDS	509445	511058	.	-	0	ID=2643612014;locus_tag=Ga0102008_10001477;product=transcriptional regulatory protein RtcR	K14414	transcriptional regulatory protein RtcR	COG4650	Sigma54-dependent transcription regulator containing an AAA-type ATPase domain and a DNA-binding domain	pfam00158|pfam06956	Sigma54_activat|RtcR	NA	NA	NA	NA	2643612014	Ga0102008_10001477	OG0003933	Yes	Hotspot14
475	Ga0102008_10001	img_core_v400	CDS	511706	512902	.	+	0	ID=2643612015;locus_tag=Ga0102008_10001478;product=SPFH domain / Band 7 family protein	NA	NA	NA	NA	pfam01145	Band_7	NA	NA	NA	NA	2643612015	Ga0102008_10001478	OG0004761	No	NA
476	Ga0102008_10001	img_core_v400	CDS	512936	514159	.	+	0	ID=2643612016;locus_tag=Ga0102008_10001479;product=tRNA-splicing ligase RtcB	K14415	tRNA-splicing ligase RtcB [EC:6.5.1.3]	COG1690	RNA-splicing ligase RtcB, repairs tRNA damage	pfam01139	RtcB	NA	NA	NA	NA	2643612016	Ga0102008_10001479	OG0003934	No	NA
477	Ga0102008_10001	img_core_v400	CDS	514163	514546	.	+	0	ID=2643612017;locus_tag=Ga0102008_10001480;product=Probable zinc-ribbon domain-containing protein	NA	NA	NA	NA	pfam13451	zf-trcl	NA	NA	NA	NA	2643612017	Ga0102008_10001480	OG0003935	Yes	Hotspot14
478	Ga0102008_10001	img_core_v400	CDS	514543	515580	.	+	0	ID=2643612018;locus_tag=Ga0102008_10001481;product=RNA 3'-terminal phosphate cyclase (ATP)	K01974	RNA 3'-terminal phosphate cyclase (ATP) [EC:6.5.1.4]	COG0430	RNA 3'-terminal phosphate cyclase	pfam01137	RTC	TIGR03399	RNA 3'-phosphate cyclase	NA	NA	2643612018	Ga0102008_10001481	OG0003936	Yes	Hotspot14
479	Ga0102008_10001	img_core_v400	CDS	515606	517165	.	-	0	ID=2643612019;locus_tag=Ga0102008_10001482;product=adenylate cyclase	K01768	adenylate cyclase [EC:4.6.1.1]	COG2114	Adenylate cyclase, class 3	pfam00111|pfam00211	Fer2|Guanylate_cyc	NA	NA	NA	NA	2643612019	Ga0102008_10001482	OG0003937	No	NA
480	Ga0102008_10001	img_core_v400	CDS	517248	518018	.	+	0	ID=2643612020;locus_tag=Ga0102008_10001483;product=cAMP-binding domain of CRP or a regulatory subunit of cAMP-dependent protein kinases	NA	NA	COG0664	cAMP-binding domain of CRP or a regulatory subunit of cAMP-dependent protein kinases	pfam00027	cNMP_binding	NA	NA	NA	NA	2643612020	Ga0102008_10001483	OG0003938	No	NA
481	Ga0102008_10001	img_core_v400	CDS	518028	518501	.	-	0	ID=2643612021;locus_tag=Ga0102008_10001484;product=putative oxidoreductase	K15977	putative oxidoreductase	COG2259	Uncharacterized membrane protein YphA, DoxX/SURF4 family	pfam07681	DoxX	NA	NA	cleavage	1	2643612021	Ga0102008_10001484	OG0003939	Yes	Hotspot14
482	Ga0102008_10001	img_core_v400	CDS	518702	519460	.	+	0	ID=2643612022;locus_tag=Ga0102008_10001485;product=hypothetical protein	K07090	NA	COG0730	Uncharacterized membrane protein YfcA	pfam01925	TauE	NA	NA	NA	NA	2643612022	Ga0102008_10001485	OG0003940	No	NA
483	Ga0102008_10001	img_core_v400	CDS	519483	519842	.	-	0	ID=2643612023;locus_tag=Ga0102008_10001486;product=Uncharacterized conserved protein YbaA, DUF1428 family	NA	NA	COG5507	Uncharacterized conserved protein YbaA, DUF1428 family	pfam07237	DUF1428	NA	NA	NA	NA	2643612023	Ga0102008_10001486	OG0003941	No	NA
484	Ga0102008_10001	img_core_v400	CDS	519907	521400	.	-	0	ID=2643612024;locus_tag=Ga0102008_10001487;product=drug resistance transporter, EmrB/QacA subfamily	NA	NA	NA	NA	pfam07690	MFS_1	TIGR00711	drug resistance transporter, EmrB/QacA subfamily	NA	NA	2643612024	Ga0102008_10001487	OG0003942	No	NA
485	Ga0102008_10001	img_core_v400	CDS	521437	521856	.	-	0	ID=2643612025;locus_tag=Ga0102008_10001488;product=PhnB protein	K04750	PhnB protein	COG2764	Uncharacterized conserved protein PhnB, glyoxalase superfamily	pfam06983	3-dmu-9_3-mt	NA	NA	NA	NA	2643612025	Ga0102008_10001488	OG0003943	No	NA
486	Ga0102008_10001	img_core_v400	CDS	521875	522402	.	-	0	ID=2643612026;locus_tag=Ga0102008_10001489;product=Polyketide cyclase / dehydrase and lipid transport	NA	NA	NA	NA	pfam10604	Polyketide_cyc2	NA	NA	NA	NA	2643612026	Ga0102008_10001489	OG0003944	No	NA
487	Ga0102008_10001	img_core_v400	CDS	522444	522881	.	-	0	ID=2643612027;locus_tag=Ga0102008_10001490;product=PhnB protein	K04750	PhnB protein	COG2764	Uncharacterized conserved protein PhnB, glyoxalase superfamily	pfam06983	3-dmu-9_3-mt	NA	NA	NA	NA	2643612027	Ga0102008_10001490	OG0003945	No	NA
488	Ga0102008_10001	img_core_v400	CDS	523010	523672	.	+	0	ID=2643612028;locus_tag=Ga0102008_10001491;product=DNA-binding transcriptional regulator, AcrR family	NA	NA	COG1309	DNA-binding transcriptional regulator, AcrR family	pfam00440|pfam13305	TetR_N|WHG	NA	NA	NA	NA	2643612028	Ga0102008_10001491	OG0003946	No	NA
489	Ga0102008_10001	img_core_v400	CDS	523728	523904	.	-	0	ID=2643612029;locus_tag=Ga0102008_10001492;product=hypothetical protein	NA	NA	NA	NA	NA	NA	NA	NA	NA	NA	2643612029	Ga0102008_10001492	OG0000269	Yes	Hotspot15
490	Ga0102008_10001	img_core_v400	CDS	523940	524431	.	-	0	ID=2643612030;locus_tag=Ga0102008_10001493;product=DNA-binding transcriptional regulator, MarR family	NA	NA	COG1846	DNA-binding transcriptional regulator, MarR family	pfam12802	MarR_2	NA	NA	NA	NA	2643612030	Ga0102008_10001493	OG0003947	No	NA
491	Ga0102008_10001	img_core_v400	CDS	524472	526241	.	-	0	ID=2643612031;locus_tag=Ga0102008_10001494;product=Acyl-CoA dehydrogenase	NA	NA	COG1960	Acyl-CoA dehydrogenase related to the alkylation response protein AidB	pfam00441|pfam02770|pfam02771	Acyl-CoA_dh_1|Acyl-CoA_dh_M|Acyl-CoA_dh_N	NA	NA	NA	NA	2643612031	Ga0102008_10001494	OG0003948	Yes	Hotspot15
492	Ga0102008_10001	img_core_v400	CDS	526249	527238	.	-	0	ID=2643612032;locus_tag=Ga0102008_10001495;product=Tripartite-type tricarboxylate transporter, receptor component TctC	NA	NA	COG3181	Tripartite-type tricarboxylate transporter, receptor component TctC	pfam03401	TctC	NA	NA	cleavage	1	2643612032	Ga0102008_10001495	OG0000098	Yes	Hotspot15
493	Ga0102008_10001	img_core_v400	CDS	527290	528054	.	-	0	ID=2643612033;locus_tag=Ga0102008_10001496;product=NAD(P)-dependent dehydrogenase, short-chain alcohol dehydrogenase family	NA	NA	COG1028	NAD(P)-dependent dehydrogenase, short-chain alcohol dehydrogenase family	pfam00106	adh_short	NA	NA	NA	NA	2643612033	Ga0102008_10001496	OG0003949	No	NA
494	Ga0102008_10001	img_core_v400	CDS	528080	529933	.	-	0	ID=2643612034;locus_tag=Ga0102008_10001497;product=feruloyl-CoA synthase	K12508	feruloyl-CoA synthase [EC:6.2.1.34]	COG0318	Acyl-CoA synthetase (AMP-forming)/AMP-acid ligase II	pfam00501	AMP-binding	NA	NA	NA	NA	2643612034	Ga0102008_10001497	OG0003950	No	NA
495	Ga0102008_10001	img_core_v400	CDS	529930	530703	.	-	0	ID=2643612035;locus_tag=Ga0102008_10001498;product=Enoyl-CoA hydratase/carnithine racemase	NA	NA	COG1024	Enoyl-CoA hydratase/carnithine racemase	pfam00378	ECH_1	NA	NA	NA	NA	2643612035	Ga0102008_10001498	OG0003951	Yes	Hotspot15
496	Ga0102008_10001	img_core_v400	CDS	530808	531674	.	+	0	ID=2643612036;locus_tag=Ga0102008_10001499;product=hypothetical protein	K07045	NA	COG2159	Predicted metal-dependent hydrolase, TIM-barrel fold	pfam04909	Amidohydro_2	NA	NA	NA	NA	2643612036	Ga0102008_10001499	OG0003952	No	NA
497	Ga0102008_10001	img_core_v400	CDS	531702	533552	.	-	0	ID=2643612037;locus_tag=Ga0102008_10001500;product=glutathione-regulated potassium-efflux system ancillary protein KefC	K11745	glutathione-regulated potassium-efflux system ancillary protein KefC	COG0475	Kef-type K+ transport system, membrane component KefB	pfam00999|pfam02254	Na_H_Exchanger|TrkA_N	TIGR00932	transporter, monovalent cation:proton antiporter-2 (CPA2) family	NA	NA	2643612037	Ga0102008_10001500	OG0003953	No	NA
498	Ga0102008_10001	img_core_v400	CDS	533555	534250	.	-	0	ID=2643612038;locus_tag=Ga0102008_10001501;product=glutathione-regulated potassium-efflux system ancillary protein KefF	K11746	glutathione-regulated potassium-efflux system ancillary protein KefF	COG2249	Putative NADPH-quinone reductase (modulator of drug activity B)	pfam02525	Flavodoxin_2	NA	NA	NA	NA	2643612038	Ga0102008_10001501	OG0003954	No	NA
499	Ga0102008_10001	img_core_v400	CDS	534343	534963	.	+	0	ID=2643612039;locus_tag=Ga0102008_10001502;product=chromosome partitioning protein	K03496	chromosome partitioning protein	COG1192	Cellulose biosynthesis protein BcsQ	pfam01656	CbiA	NA	NA	NA	NA	2643612039	Ga0102008_10001502	OG0003955	No	NA
500	Ga0102008_10001	img_core_v400	CDS	535016	535486	.	+	0	ID=2643612040;locus_tag=Ga0102008_10001503;product=Acyl dehydratase	NA	NA	COG2030	Acyl dehydratase	pfam01575	MaoC_dehydratas	NA	NA	NA	NA	2643612040	Ga0102008_10001503	OG0003956	No	NA
501	Ga0102008_10001	img_core_v400	CDS	535496	535957	.	-	0	ID=2643612041;locus_tag=Ga0102008_10001504;product=tRNA (cytidine/uridine-2'-O-)-methyltransferase	K03216	tRNA (cytidine/uridine-2'-O-)-methyltransferase [EC:2.1.1.207]	COG0219	tRNA(Leu) C34 or U34 (ribose-2'-O)-methylase TrmL, contains SPOUT domain	pfam00588	SpoU_methylase	TIGR00185	tRNA (cytidine(34)-2'-O)-methyltransferase	NA	NA	2643612041	Ga0102008_10001504	OG0003957	No	NA
502	Ga0102008_10001	img_core_v400	CDS	535977	536693	.	-	0	ID=2643612042;locus_tag=Ga0102008_10001505;product=comF family protein	NA	NA	COG1040	Predicted amidophosphoribosyltransferases	pfam00156	Pribosyltran	TIGR00201	comF family protein	NA	NA	2643612042	Ga0102008_10001505	OG0003958	No	NA
503	Ga0102008_10001	img_core_v400	CDS	536717	537631	.	+	0	ID=2643612043;locus_tag=Ga0102008_10001506;product=malonyl-CoA O-methyltransferase	K02169	malonyl-CoA O-methyltransferase [EC:2.1.1.197]	NA	NA	NA	NA	NA	NA	NA	NA	2643612043	Ga0102008_10001506	OG0003959	No	NA
504	Ga0102008_10001	img_core_v400	CDS	537800	538276	.	+	0	ID=2643612044;locus_tag=Ga0102008_10001507;product=Uncharacterized membrane protein	NA	NA	COG5488	Uncharacterized membrane protein	pfam10003	DUF2244	NA	NA	NA	NA	2643612044	Ga0102008_10001507	OG0003960	No	NA
505	Ga0102008_10001	img_core_v400	CDS	538337	539515	.	+	0	ID=2643612045;locus_tag=Ga0102008_10001508;product=cytochrome c oxidase subunit 2	K02275	cytochrome c oxidase subunit II [EC:1.9.3.1]	COG1622	Heme/copper-type cytochrome/quinol oxidase, subunit 2	pfam00116|pfam02790|pfam13442	COX2|COX2_TM|Cytochrome_CBB3	TIGR02866	cytochrome c oxidase, subunit II	cleavage	1	2643612045	Ga0102008_10001508	OG0003961	No	NA
506	Ga0102008_10001	img_core_v400	CDS	539562	541193	.	+	0	ID=2643612046;locus_tag=Ga0102008_10001509;product=cytochrome c oxidase subunit 1	K02274	cytochrome c oxidase subunit I [EC:1.9.3.1]	COG0843	Heme/copper-type cytochrome/quinol oxidase, subunit 1	pfam00115	COX1	TIGR02891	cytochrome c oxidase, subunit I	NA	NA	2643612046	Ga0102008_10001509	OG0003962	No	NA
507	Ga0102008_10001	img_core_v400	CDS	541216	541341	.	+	0	ID=2643612047;locus_tag=Ga0102008_10001510;product=hypothetical protein	NA	NA	NA	NA	NA	NA	NA	NA	NA	NA	2643612047	Ga0102008_10001510	OG0003963	Yes	NA
508	Ga0102008_10001	img_core_v400	CDS	541370	541996	.	+	0	ID=2643612048;locus_tag=Ga0102008_10001511;product=cytochrome c oxidase assembly protein subunit 11	K02258	cytochrome c oxidase assembly protein subunit 11	COG3175	Cytochrome c oxidase assembly protein Cox11	pfam04442	CtaG_Cox11	NA	NA	NA	NA	2643612048	Ga0102008_10001511	OG0003964	No	NA
509	Ga0102008_10001	img_core_v400	CDS	541993	542202	.	+	0	ID=2643612049;locus_tag=Ga0102008_10001512;product=Protein of unknown function (DUF2970)	NA	NA	NA	NA	pfam11174	DUF2970	NA	NA	NA	NA	2643612049	Ga0102008_10001512	OG0003965	No	NA
510	Ga0102008_10001	img_core_v400	CDS	542273	543154	.	+	0	ID=2643612050;locus_tag=Ga0102008_10001513;product=cytochrome c oxidase subunit 3	K02276	cytochrome c oxidase subunit III [EC:1.9.3.1]	COG1845	Heme/copper-type cytochrome/quinol oxidase, subunit 3	pfam00510	COX3	NA	NA	NA	NA	2643612050	Ga0102008_10001513	OG0003966	No	NA
511	Ga0102008_10001	img_core_v400	CDS	543229	543471	.	-	0	ID=2643612051;locus_tag=Ga0102008_10001514;product=Protein of unknown function (DUF2909)	NA	NA	NA	NA	pfam11137	DUF2909	NA	NA	NA	NA	2643612051	Ga0102008_10001514	OG0003967	No	NA
512	Ga0102008_10001	img_core_v400	CDS	543487	544296	.	+	0	ID=2643612052;locus_tag=Ga0102008_10001515;product=Cytochrome oxidase assembly protein ShyY1	NA	NA	COG3346	Cytochrome oxidase assembly protein ShyY1	pfam02104	SURF1	NA	NA	NA	NA	2643612052	Ga0102008_10001515	OG0003968	No	NA
513	Ga0102008_10001	img_core_v400	CDS	544280	544963	.	+	0	ID=2643612053;locus_tag=Ga0102008_10001516;product=hypothetical protein	NA	NA	NA	NA	NA	NA	NA	NA	NA	NA	2643612053	Ga0102008_10001516	OG0003969	No	NA
514	Ga0102008_10001	img_core_v400	CDS	544970	546196	.	+	0	ID=2643612054;locus_tag=Ga0102008_10001517;product=cytochrome c oxidase assembly protein subunit 15	K02259	cytochrome c oxidase assembly protein subunit 15	COG1612	Heme A synthase	pfam02628	COX15-CtaA	NA	NA	NA	NA	2643612054	Ga0102008_10001517	OG0003970	No	NA
515	Ga0102008_10001	img_core_v400	CDS	546193	547098	.	+	0	ID=2643612055;locus_tag=Ga0102008_10001518;product=protoheme IX farnesyltransferase	K02301	protoheme IX farnesyltransferase [EC:2.5.1.-]	COG0109	Polyprenyltransferase (heme O synthase)	pfam01040	UbiA	TIGR01473	protoheme IX farnesyltransferase	NA	NA	2643612055	Ga0102008_10001518	OG0003971	No	NA
516	Ga0102008_10001	img_core_v400	CDS	547107	547736	.	+	0	ID=2643612056;locus_tag=Ga0102008_10001519;product=protein SCO1/2	K07152	protein SCO1/2	COG1999	Cytochrome oxidase Cu insertion factor, SCO1/SenC/PrrC family	pfam02630	SCO1-SenC	NA	NA	NA	NA	2643612056	Ga0102008_10001519	OG0003972	No	NA
517	Ga0102008_10001	img_core_v400	CDS	547747	548586	.	+	0	ID=2643612057;locus_tag=Ga0102008_10001520;product=3-methyladenine DNA glycosylase AlkC	NA	NA	COG4335	3-methyladenine DNA glycosylase AlkC	pfam08713	DNA_alkylation	NA	NA	NA	NA	2643612057	Ga0102008_10001520	OG0003973	No	NA
518	Ga0102008_10001	img_core_v400	CDS	548634	549575	.	-	0	ID=2643612058;locus_tag=Ga0102008_10001521;product=RNA polymerase sigma-32 factor	K03089	RNA polymerase sigma-32 factor	COG0568	DNA-directed RNA polymerase, sigma subunit (sigma70/sigma32)	pfam04542|pfam04545	Sigma70_r2|Sigma70_r4	TIGR02392|TIGR02937	alternative sigma factor RpoH|RNA polymerase sigma factor, sigma-70 family	NA	NA	2643612058	Ga0102008_10001521	OG0003974	No	NA
519	Ga0102008_10001	img_core_v400	CDS	549723	550187	.	-	0	ID=2643612059;locus_tag=Ga0102008_10001522;product=Uncharacterized membrane protein YGL010W	NA	NA	COG4539	Uncharacterized membrane protein YGL010W	pfam06127	DUF962	NA	NA	NA	NA	2643612059	Ga0102008_10001522	OG0003975	No	NA
520	Ga0102008_10001	img_core_v400	CDS	550322	551068	.	+	0	ID=2643612060;locus_tag=Ga0102008_10001523;product=DNA-binding response regulator, NarL/FixJ family, contains REC and HTH domains	NA	NA	COG2197	DNA-binding response regulator, NarL/FixJ family, contains REC and HTH domains	pfam00072|pfam00196	Response_reg|GerE	NA	NA	NA	NA	2643612060	Ga0102008_10001523	OG0003976	Yes	NA
521	Ga0102008_10001	img_core_v400	CDS	551079	552857	.	+	0	ID=2643612061;locus_tag=Ga0102008_10001524;product=Signal transduction histidine kinase	NA	NA	COG0642	Signal transduction histidine kinase	pfam00072|pfam00512|pfam02518	Response_reg|HisKA|HATPase_c	NA	NA	NA	NA	2643612061	Ga0102008_10001524	OG0000023	No	NA
522	Ga0102008_10001	img_core_v400	CDS	553007	554044	.	+	0	ID=2643612062;locus_tag=Ga0102008_10001525;product=hypothetical protein	NA	NA	NA	NA	NA	NA	NA	NA	cleavage	1	2643612062	Ga0102008_10001525	OG0005904	No	NA
[truncated: 6,228 more rows]

## Sheet: Supplementary Table 4
Supplementary Table 4: GLM results for the bacterial RNA Seq experiment Results of the bacterial RNA Seq experiment comparing the Variovorax CL14 transcriptome in monoculture vs in co-culture with Arthrobacter CL28. Log fold change, p value and FDR-adjusted p values are shown for each gene in the Variovorax CL14 genome. See Methods 19 for details.
[truncated: 6,734 more rows]

[truncated: 2 more sheets: Supplementary Table 5, Supplementary Table 6]
